# Supplementary material for: Identification of QTNs and Their Candidate Genes for Boll Number and Boll Weight in Upland Cotton
Source: Genes (Basel). 2024 Aug 5;15(8):1032. doi: 10.3390/genes15081032 (PMC11353353; doi:10.3390/genes15081032)
Supplement: Supplementary file 1 [file genes-15-01032-s001.zip]

Archive with 1 entries (1 files):
- genes-3110945-supplementary.xlsx
