# Supplementary material for: Identification of QTNs and Their Candidate Genes for Boll Number and Boll Weight in Upland Cotton
Source: Genes (Basel). 2024 Aug 5;15(8):1032. doi: 10.3390/genes15081032 (PMC11353353; doi:10.3390/genes15081032)
Supplement: Supplementary file 1 [file genes-15-01032-s001.zip › genes-3110945-supplementary.xlsx]

## Sheet: Table S1
Table S1. QTNs for BN and BW in upland cotton GWAS
Trait.name	Marker	Chromosome	Position.(bp)	LOD	add	dom	variance	r2(%)	P-value	significance
BN-2018Wuhan	marker57654	1	50615369	14.7712	-1.7175		30.728	2.0969	1.62e-16	SIG
BN-2018Wuhan	marker461824	4	55752486	24.3965	1.853		60.9978	4.1626	3e-26	SIG
BN-2018Wuhan	marker541799	5	38008860	28.1581	4.8343		46.2429	3.1557	4.84e-30	SIG
BN-2018Wuhan	indel50545	5	103197161	9.3127	3.4067		12.9996	0.8871	5.81e-11	SIG
BN-2018Wuhan	marker986993	7	87749016	33.4713	8.5681		22.7728	1.554	2.16e-35	SIG
BN-2018Wuhan	marker1011678	8	2373980	11.3544	-4.267	8.7868	20.7701	1.4174	4.43e-12	SIG
BN-2018Wuhan	marker1060783	8	29085172	6.9075	-2.2322		18.3191	1.2501	1.7e-08	SUG
BN-2018Wuhan	marker1422220	9	70696402	25.1089	0.8881	-30.0889	80.6057	5.5006	7.8e-26	SIG
BN-2018Wuhan	marker1544160	10	86817587	49.5144	8.3373		52.0963	3.5551	1.62e-51	SIG
BN-2018Wuhan	marker1761954	11	122269244	17.0319	-1.5179	16.6989	35.8014	2.4431	9.31e-18	SIG
BN-2018Wuhan	marker1792504	12	25850245	111.262	33.1433		18.7834	1.2818	1.94e-113	SIG
BN-2018Wuhan	indel149963	13	8818850	9.2278	-0.7835		29.1091	1.9864	7.09e-11	SIG
BN-2018Wuhan	marker2241130	15	17521103	7.8564	-0.9117		14.9573	1.0207	1.8e-09	SIG
BN-2018Wuhan	indel211426	19	26316261	3.8184	0.9705		11.8716	0.8101	2.75e-05	SUG
BN-2018Wuhan	marker2535304	19	36009812	33.3459	-4.258	26.1071	50.4875	3.4453	4.52e-34	SIG
BN-2018Wuhan	marker2619208	20	17366384	48.3488	6.2237		55.3922	3.78	2.39e-50	SIG
BN-2018Wuhan	marker2780248	21	36170109	30.9842	-9.5092	15.2555	20.3087	1.3859	1.04e-31	SIG
BN-2018Wuhan	marker2809864	21	59083676	11.6334	3.4135	9.3801	30.7418	2.0979	2.33e-12	SIG
BN-2018Wuhan	marker2906976	22	42271948	61.5368	15.322		18.7576	1.28	1.38e-63	SIG
BN-2018Wuhan	indel250877	22	42608190	11.472	2.5954	-9.5742	19.8207	1.3526	3.38e-12	SIG
BN-2018Wuhan	marker3047588	24	63726860	35.6867	-6.6251		17.8756	1.2199	1.28e-37	SIG
BN-2018Wuhan	marker3065505	25	4148138	15.1336	3.8283	13.2541	50.3593	3.4366	7.36e-16	SIG
BN-2018Wuhan	indel276531	25	58986262	12.9822	-1.6157	12.8864	23.523	1.6052	1.04e-13	SIG
BN-2019Wuhan	marker72574	1	69130655	13.2396	-2.449	-12.5496	23.9984	2.0569	5.77e-14	SIG
BN-2019Wuhan	marker97315	1	94602751	18.4952	-1.5896	11.5216	14.8675	1.2743	3.2e-19	SIG
BN-2019Wuhan	marker176320	2	11654520	32.4457	-4.141	13.7048	30.0491	2.5755	3.59e-33	SIG
BN-2019Wuhan	marker295745	3	18175644	36.5114	10.1204		67.1077	5.7517	1.89e-38	SIG
BN-2019Wuhan	indel34650	4	25789024	13.4172	0.57	9.0027	16.8235	1.4419	3.83e-14	SIG
BN-2019Wuhan	marker490275	5	849189	4.5503	1.3142	5.148	7.5852	0.6501	2.82e-05	SUG
BN-2019Wuhan	marker639503	6	4326968	36.2885	3.6046	-20.6073	31.7665	2.7227	5.16e-37	SIG
BN-2019Wuhan	marker727191	6	71597356	8.5833	4.3821	6.5257	15.859	1.3593	2.61e-09	SIG
BN-2019Wuhan	marker993484	7	90265952	9.0561	-0.9237	7.263	9.7719	0.8375	8.8e-10	SIG
BN-2019Wuhan	marker1002310	7	94124044	24.0043	2.673		52.9739	4.5403	7.46e-26	SIG
BN-2019Wuhan	marker1384466	9	47239445	34.3978	-4.2458		21.0334	1.8028	2.53e-36	SIG
BN-2019Wuhan	marker1717061	11	93187594	93.8415	15.6892		64.7869	5.5528	5.56e-96	SIG
BN-2019Wuhan	marker1760590	11	121669424	9.2678	0.3029		13.7999	1.1828	6.45e-11	SIG
BN-2019Wuhan	marker1762138	11	122356514	17.4848	0.337	-10.0406	21.6338	1.8542	3.28e-18	SIG
BN-2019Wuhan	marker1805439	12	39311309	10.05	4.292	5.6383	18.8046	1.6117	8.92e-11	SIG
BN-2019Wuhan	marker1811302	12	47182822	13.8496	4.6939		25.7124	2.2038	1.39e-15	SIG
BN-2019Wuhan	marker1818245	12	54172833	14.0232	-0.2551	10.2749	12.6042	1.0803	9.49e-15	SIG
BN-2019Wuhan	indel160260	13	95286563	11.3126	0.0864	8.4576	11.906	1.0204	4.87e-12	SIG
BN-2019Wuhan	marker2076265	13	105514903	43.6186	8.8014	-18.4462	10.1551	0.8704	2.42e-44	SIG
BN-2019Wuhan	indel163162	14	514632	15.5667	-2.8946	-13.2542	31.804	2.7259	2.72e-16	SIG
BN-2019Wuhan	marker2107578	14	15378670	13.9353	-2.1864	-8.0098	17.7862	1.5244	1.16e-14	SIG
BN-2019Wuhan	marker2122968	14	32731069	19.8851	4.1352		7.2401	0.6205	1.08e-21	SIG
BN-2019Wuhan	marker2362641	17	4250993	35.2826	9.1065	-11.6566	12.3284	1.0567	5.23e-36	SIG
BN-2019Wuhan	marker2366058	17	6584110	21.4159	-1.5627		20.0806	1.7211	3.06e-23	SIG
BN-2019Wuhan	marker2598263	20	2418406	15.6389	0.6762	8.9539	16.2475	1.3926	2.3e-16	SIG
BN-2019Wuhan	marker2629779	20	24172542	11.1835	0.4682		15.8659	1.3599	7.16e-13	SIG
BN-2019Wuhan	marker2819585	21	63920667	18.4454	5.8408	8.3666	31.961	2.7393	3.59e-19	SIG
BN-2019Wuhan	marker3071570	25	6042174	10.275	-1.6801	-7.5808	13.581	1.164	5.31e-11	SIG
BN-2019Ezhou	marker290483	3	14411058	6.8441	-3.5434	8.5049	20.3526	2.0073	1.43e-07	SUG
BN-2019Ezhou	marker336001	3	55172042	12.5483	-8.6178		1.8597	0.1834	2.92e-14	SIG
BN-2019Ezhou	marker372077	3	93335599	6.6294	-1.2357	9.1803	16.9818	1.6748	2.35e-07	SUG
BN-2019Ezhou	marker407481	4	3135993	16.8876	5.5296	-14.0069	13.1653	1.2984	1.3e-17	SIG
BN-2019Ezhou	marker816267	6	100425358	13.6032	-0.1228	-17.9929	39.7581	3.9212	2.5e-14	SIG
BN-2019Ezhou	marker1483235	10	37001619	9.2584	-9.42		43.4034	4.2807	6.6e-11	SIG
BN-2019Ezhou	marker1569452	10	108368842	15.9154	-8.6499	-15.5312	42.7556	4.2168	1.22e-16	SIG
BN-2019Ezhou	marker1587476	10	113858404	12.114	-4.1491	13.0488	27.4347	2.7058	7.7e-13	SIG
BN-2019Ezhou	marker1709058	11	90332066	31.8485	11.3388	-27.3414	19.8244	1.9552	1.42e-32	SIG
BN-2019Ezhou	indel142520	12	60604331	17.5421	7.1133	-14.9912	9.895	0.9759	2.87e-18	SIG
BN-2019Ezhou	indel145241	12	90933473	23.1902	-2.3666	-18.108	79.7472	7.8651	6.47e-24	SIG
BN-2019Ezhou	indel154312	13	62810264	10.7013	-0.7878		38.5125	3.7983	2.22e-12	SIG
BN-2019Ezhou	marker2310578	15	66249932	4.5822	1.4223	7.6954	16.2223	1.5999	2.62e-05	SUG
BN-2019Ezhou	marker2378487	17	21617489	94.3263	-30.2217		48.703	4.8034	1.82e-96	SIG
BN-2019Ezhou	indel197037	17	51658044	7.0102	-3.7629	8.1524	17.7031	1.746	9.77e-08	SUG
BN-2019Ezhou	marker2431606	18	21189139	6.8685	-2.0612		18.1697	1.792	1.87e-08	SUG
BN-2019Ezhou	marker2664473	20	43742119	7.5622	-2.8314	-10.2438	23.1582	2.284	2.74e-08	SUG
BN-2019Ezhou	marker2821907	21	65720661	9.064	-2.1723	16.9306	26.2891	2.5928	8.64e-10	SIG
BN-BLUP	marker59055	1	52610972	48.9118	-3.6295		3.1898	0.8728	6.51e-51	SIG
BN-BLUP	indel5846	1	70917232	40.2104	-0.2719	-9.9221	11.2845	3.0876	6.18e-41	SIG
BN-BLUP	marker194298	2	35785286	217.988	-34.7516		5.9616	1.6312	2.64e-220	SIG
BN-BLUP	marker317152	3	38275056	21.9453	0.0905		6.2668	1.7147	8.93e-24	SIG
BN-BLUP	marker532500	5	33978360	20.7089	-0.699	-6.5015	8.7222	2.3865	1.96e-21	SIG
BN-BLUP	indel44927	5	36178754	12.5419	0.063	4.0274	3.6008	0.9852	2.87e-13	SIG
BN-BLUP	marker572825	5	66552823	36.033	-4.8162		5.2893	1.4472	5.72e-38	SIG
BN-BLUP	marker575171	5	69644161	20.1136	0.7521	6.7523	7.0975	1.942	7.71e-21	SIG
BN-BLUP	marker634064	6	914617	9.5389	-0.9206	3.2789	1.398	0.3825	2.89e-10	SIG
BN-BLUP	marker639503	6	4326968	6.2782	-0.8474	-3.702	2.4113	0.6598	5.27e-07	SUG
BN-BLUP	marker726643	6	71156247	63.8489	-4.5637		5.4924	1.5028	6.6e-66	SIG
BN-BLUP	marker913929	7	21982326	12.394	-1.1814	3.567	2.7787	0.7603	4.04e-13	SIG
BN-BLUP	marker978386	7	84157587	14.8828	-0.1285	-4.8708	4.1003	1.1219	1.31e-15	SIG
BN-BLUP	marker1097346	8	38601123	36.7505	-4.9406		4.8656	1.3313	1.09e-38	SIG
BN-BLUP	marker1328512	9	4323902	14.3728	-0.6179	4.2611	3.5297	0.9658	4.24e-15	SIG
BN-BLUP	marker1425810	9	72769581	14.2064	-0.9728	4.2717	3.4751	0.9508	6.22e-15	SIG
BN-BLUP	indel125509	11	11471958	68.106	5.531	-11.0256	4.3553	1.1917	7.88e-69	SIG
BN-BLUP	indel129296	11	58081571	25.7392	0.6173	-6.2437	3.5217	0.9636	1.83e-26	SIG
BN-BLUP	indel134693	11	101243676	18.2155	-1.3595		4.8197	1.3187	5.25e-20	SIG
BN-BLUP	marker1788462	12	20756730	14.062	2.7878		3.2999	0.9029	8.48e-16	SIG
BN-BLUP	indel141514	12	42472736	9.4094	0.2313	6.1376	3.5143	0.9616	3.9e-10	SIG
BN-BLUP	marker1854112	12	85852004	6.16	0.622	2.5808	1.7547	0.4801	6.92e-07	SUG
BN-BLUP	marker1970281	13	62159506	169.122	21.0045		7.2426	1.9817	2.19e-171	SIG
BN-BLUP	indel158155	13	81933229	16.7561	-1.94	-6.149	7.0781	1.9367	1.76e-17	SIG
BN-BLUP	marker2122193	14	30939052	19.6603	1.354	-7.7056	3.4217	0.9362	2.19e-20	SIG
BN-BLUP	marker2284512	15	52827008	17.2306	0.0465	6.7152	6.1818	1.6914	5.89e-18	SIG
BN-BLUP	marker2650702	20	33094794	11.9073	1.3167		1.0312	0.2821	1.31e-13	SIG
BN-BLUP	marker2705475	21	4699400	12.6443	-1.1875	3.8623	2.3872	0.6532	2.27e-13	SIG
BN-BLUP	marker2709095	21	5543570	14.9666	-0.2021	5.1688	4.6619	1.2756	1.08e-15	SIG
BN-BLUP	marker2851903	22	7588905	14.4829	1.3172	-4.2422	1.7654	0.483	3.29e-15	SIG
BN-BLUP	indel251204	22	44187221	4.1686	-0.284	2.0466	0.9996	0.2735	6.79e-05	SUG
BN-BLUP	marker3148851	26	18601498	9.9736	-0.6331	3.1409	2.2288	0.6098	1.06e-10	SIG
BW-2018Wuhan	marker120653	1	102108588	9.4354	0.0601	0.0977	0.0033	2.8352	3.67e-10	SIG
BW-2018Wuhan	marker179286	2	14391976	3.8248	0.0014	0.071	0.0007	0.5872	0.00015	SUG
BW-2018Wuhan	marker214608	2	59171784	6.2686	0.021		0.002	1.6972	7.75e-08	SUG
BW-2018Wuhan	marker458197	4	51570078	7.9693	0.026	-0.1114	0.0008	0.7294	1.07e-08	SIG
BW-2018Wuhan	marker483857	4	81070268	13.9101	0.039	0.1146	0.0027	2.3679	1.23e-14	SIG
BW-2018Wuhan	marker562568	5	58494282	29.4463	0.0173	-0.187	0.0027	2.2991	3.59e-30	SIG
BW-2018Wuhan	marker929498	7	28755945	9.6795	-0.0423	0.0932	0.0011	0.9704	2.09e-10	SIG
BW-2018Wuhan	marker932290	7	34980503	28.1756	0.0771		0.0016	1.3778	4.65e-30	SIG
BW-2018Wuhan	marker1220938	8	69801297	8.9624	0.0336	0.0959	0.0026	2.2429	1.09e-09	SIG
BW-2018Wuhan	marker1722288	11	95599767	18.079	-0.067	0.1329	0.001	0.8511	8.35e-19	SIG
BW-2018Wuhan	marker1848247	12	79749423	4.7712	-0.013	0.0648	0.0009	0.8061	1.69e-05	SUG
BW-2018Wuhan	marker2055384	13	94694136	6.8468	0.0343	0.0817	0.0024	2.1022	1.42e-07	SUG
BW-2018Wuhan	marker2140973	14	40061903	38.4531	0.0841		0.0019	1.6295	2.11e-40	SIG
BW-2018Wuhan	marker2200328	15	1773777	46.6409	0.1147		0.0029	2.4562	1.24e-48	SIG
BW-2018Wuhan	marker2333666	16	24262742	17.1875	0.0295		0.0016	1.3366	5.76e-19	SIG
BW-2018Wuhan	indel200421	18	14323243	16.2099	-0.066	0.102	0.0031	2.6941	6.18e-17	SIG
BW-2018Wuhan	marker2451966	18	41649611	30.1982	0.1001		0.0005	0.4706	4.27e-32	SIG
BW-2018Wuhan	marker2662141	20	42863793	21.4944	0.0387	-0.1885	0.0025	2.1844	3.21e-22	SIG
BW-2018Wuhan	marker2786209	21	37923267	3.8279	0.025	0.0546	0.0012	1.0753	0.000149	SUG
BW-2018Wuhan	indel239239	21	45190941	4.111	0.0371	0.0414	0.0014	1.2271	7.75e-05	SUG
BW-2018Wuhan	marker2960809	23	39527059	9.6643	0.0124		0.0011	0.9816	2.54e-11	SIG
BW-2019Wuhan	marker42794	1	39266943	79.4863	0.2438		0.0057	4.4837	1.37e-81	SIG
BW-2019Wuhan	marker48061	1	41601925	11.7788	0.0265	-0.2072	0.0027	2.1322	1.67e-12	SIG
BW-2019Wuhan	marker74751	1	71686946	17.5625	0.0766		0.0008	0.6144	2.4e-19	SIG
BW-2019Wuhan	marker213037	2	56946586	12.1842	0.0196		0.0015	1.138	6.86e-14	SIG
BW-2019Wuhan	marker384292	3	102043036	37.1334	-0.1289	0.2598	0.0022	1.7231	7.38e-38	SIG
BW-2019Wuhan	marker435495	4	24462736	19.1645	0.0475		0.0017	1.3245	5.76e-21	SIG
BW-2019Wuhan	marker554128	5	47991840	85.6323	0.2903		0.0013	0.9828	9.41e-88	SIG
BW-2019Wuhan	marker718378	6	63040739	10.4467	-0.0647	0.1226	0.0003	0.2053	3.58e-11	SIG
BW-2019Wuhan	marker719366	6	63888601	99.2468	0.3502		0.0008	0.6294	2.13e-101	SIG
BW-2019Wuhan	marker1012270	8	2669815	27.5583	-0.017	0.2686	0.0108	8.4807	2.77e-28	SIG
BW-2019Wuhan	marker1348552	9	15006735	24.1317	-0.1369	-0.0754	0.0048	3.7582	7.4e-25	SIG
BW-2019Wuhan	marker1500470	10	55831199	10.3552	0.0507	-0.165	0.0009	0.7312	4.42e-11	SIG
BW-2019Wuhan	marker1649402	11	55543682	40.1439	0.1273		0.0025	1.9606	4.21e-42	SIG
BW-2019Wuhan	marker1802254	12	35619181	46.6615	0.1503		0.0015	1.1839	1.19e-48	SIG
BW-2019Wuhan	marker1908501	13	19051084	10.315	-0.0028	-0.1221	0.0013	1.0556	4.85e-11	SIG
BW-2019Wuhan	marker1951241	13	57131258	8.5901	0.0784		0.0026	2.0291	3.19e-10	SIG
BW-2019Wuhan	indel164504	14	3830456	5.9005	0.038		0.0004	0.297	1.86e-07	SUG
BW-2019Wuhan	marker2382500	17	25924832	50.3532	0.0844		0.0048	3.7405	2.32e-52	SIG
BW-2019Wuhan	marker2596717	20	1208573	18.819	-0.0499	0.1477	0.0046	3.6109	1.52e-19	SIG
BW-2019Wuhan	marker2804858	21	51949701	149.893	-0.5951		0.0023	1.8063	3.93e-152	SIG
BW-2019Ezhou	marker105245	1	97296963	21.4373	0.0203	0.2271	0.0064	3.8199	3.66e-22	SIG
BW-2019Ezhou	marker199403	2	43310178	20.7576	0.0532	-0.1503	0.0011	0.655	1.75e-21	SIG
BW-2019Ezhou	indel21811	3	4268396	10.3282	-0.0324	0.0925	0.0019	1.1167	4.7e-11	SIG
BW-2019Ezhou	indel22780	3	9144685	26.5793	0.1172	0.0722	0.0042	2.5389	2.64e-27	SIG
BW-2019Ezhou	marker301686	3	24068335	26.2152	0.0028		0.0037	2.243	4.4e-28	SIG
BW-2019Ezhou	marker304261	3	27381722	79.1487	-0.2278		0.0005	0.294	2.98e-81	SIG
BW-2019Ezhou	marker396607	3	110026226	18.9704	-0.0226	-0.1415	0.0053	3.195	1.07e-19	SIG
BW-2019Ezhou	marker774482	6	84992683	29.0162	-0.0541	0.2143	0.0029	1.7661	9.66e-30	SIG
BW-2019Ezhou	indel71404	7	9022998	15.4901	-0.0814	0.0505	0.0031	1.8643	3.24e-16	SIG
BW-2019Ezhou	indel71464	7	9339027	8.2598	-0.0011		0.002	1.1764	6.94e-10	SIG
BW-2019Ezhou	indel72278	7	12833357	14.3623	0.0145	0.118	0.0033	1.9768	4.35e-15	SIG
BW-2019Ezhou	marker928496	7	28012860	12.2228	-0.0398	0.1808	0.0016	0.9389	5.99e-13	SIG
BW-2019Ezhou	marker982761	7	86990060	15.1267	0.0107		0.0023	1.379	7.05e-17	SIG
BW-2019Ezhou	indel81742	8	6485858	16.0486	-0.0675	0.0905	0.0045	2.7251	8.95e-17	SIG
BW-2019Ezhou	marker1121459	8	44894843	66.722	-0.1687	0.3053	0.0025	1.5237	1.91e-67	SIG
BW-2019Ezhou	marker1234321	8	72710998	49.0194	-0.0994	0.2394	0.0024	1.469	9.6e-50	SIG
BW-2019Ezhou	marker1311495	8	113373454	9.9911	0.0005	0.0971	0.0011	0.6787	1.02e-10	SIG
BW-2019Ezhou	marker1438817	10	3104963	14.096	0.0474	0.109	0.0046	2.7649	8.03e-15	SIG
BW-2019Ezhou	marker1557297	10	101111792	23.3959	0.0125		0.0066	3.9628	3.07e-25	SIG
BW-2019Ezhou	marker1600654	11	9682314	5.1776	-0.0217		0.0016	0.9519	1.05e-06	SUG
BW-2019Ezhou	marker1600706	11	9800523	5.1776	-0.0217		0.0016	0.9519	1.05e-06	SUG
BW-2019Ezhou	marker1655415	11	64505818	6.1866	-0.0055		0.0012	0.7116	9.42e-08	SUG
BW-2019Ezhou	indel130453	11	72122779	7.1507	0.0142	-0.0995	0.0008	0.4616	7.07e-08	SUG
BW-2019Ezhou	indel148070	12	106967213	7.3925	0.0488	-0.0503	0.0012	0.7358	4.05e-08	SUG
BW-2019Ezhou	marker2032522	13	82138511	14.641	0.0013	0.1515	0.0037	2.2272	2.29e-15	SIG
BW-2019Ezhou	marker2212399	15	3245876	7.7756	0.0077	0.0839	0.0014	0.8264	1.68e-08	SUG
BW-2019Ezhou	marker2266800	15	38471726	13.8733	0.0318	-0.1752	0.0022	1.332	1.34e-14	SIG
BW-2019Ezhou	marker2294208	15	58145920	8.7031	0.0146	0.0875	0.0017	1.0411	1.98e-09	SIG
BW-2019Ezhou	indel185986	15	62370430	14.9213	0.0439	0.161	0.0052	3.1058	1.2e-15	SIG
BW-2019Ezhou	indel200280	18	12906461	8.944	-0.0111	0.1236	0.0014	0.8459	1.14e-09	SIG
BW-2019Ezhou	marker2451967	18	41649647	41.1364	0.0408		0.0057	3.4512	4.23e-43	SIG
BW-2019Ezhou	indel207003	18	61069275	13.2559	0.0012	-0.1148	0.0028	1.6572	5.55e-14	SIG
BW-2019Ezhou	marker2941207	23	19803751	5.1266	0.0176	0.0709	0.001	0.6239	7.47e-06	SUG
BW-2019Ezhou	marker2990408	23	66341326	8.3074	0.0077	0.0964	0.002	1.222	4.93e-09	SIG
BW-2019Ezhou	marker2997128	24	2810467	15.5297	-0.0037	0.1297	0.0033	2.0136	2.96e-16	SIG
BW-BLUP	indel12718	2	2015427	16.7457	-0.0258	0.3138	0.0153	1.527	1.8e-17	SIG
BW-BLUP	marker276953	3	4363496	8.9822	-0.0154		0.0106	1.065	1.26e-10	SIG
BW-BLUP	marker288602	3	11043079	11.8165	0.0551	0.2143	0.0138	1.3794	1.53e-12	SIG
BW-BLUP	marker307466	3	29859424	27.5171	0.2859		0.0353	3.5341	2.14e-29	SIG
BW-BLUP	marker657690	6	19597546	9.4001	0.02		0.0126	1.2625	4.73e-11	SIG
BW-BLUP	indel70306	6	123985599	14.5562	-0.0708	0.5401	0.0127	1.2747	2.78e-15	SIG
BW-BLUP	marker998396	7	91601807	29.2269	-0.2654		0.0126	1.2648	4.06e-31	SIG
BW-BLUP	marker1230953	8	71851106	15.4948	0.0826	0.2828	0.0217	2.1764	3.2e-16	SIG
BW-BLUP	indel100212	8	112026714	3.6076	-0.0182		0.0033	0.3255	4.58e-05	SUG
BW-BLUP	marker1313886	8	114993114	73.8391	0.3467		0.017	1.7037	6.29e-76	SIG
BW-BLUP	indel102466	9	3349040	41.094	-0.348		0.0238	2.3837	4.66e-43	SIG
BW-BLUP	marker1424326	9	71862216	8.9341	-0.0531	0.248	0.0045	0.4551	1.16e-09	SIG
BW-BLUP	marker1443272	10	8519513	15.9827	-0.1177	-0.458	0.0245	2.4494	1.04e-16	SIG
BW-BLUP	marker1586726	10	113576629	11.3529	0.0618	0.3745	0.0176	1.76	4.44e-12	SIG
BW-BLUP	marker1604174	11	13775966	15.2506	-0.1216		0.0242	2.4212	5.28e-17	SIG
BW-BLUP	marker1655415	11	64505818	8.0125	-0.1007		0.012	1.2021	1.24e-09	SIG
BW-BLUP	marker1759257	11	120943935	11.3934	-0.0025	0.213	0.0105	1.0547	4.05e-12	SIG
BW-BLUP	marker1874090	12	98335579	19.9414	0.1432	-0.2712	0.0062	0.6179	1.15e-20	SIG
BW-BLUP	marker1907463	13	17281289	26.2874	0.2213		0.0407	4.0753	3.72e-28	SIG
BW-BLUP	marker2032522	13	82138511	24.1627	-0.0174	0.4366	0.0285	2.851	6.89e-25	SIG
BW-BLUP	marker2104642	14	10786708	8.3078	0.071	0.1778	0.0117	1.1742	4.93e-09	SIG
BW-BLUP	marker2217114	15	3560246	19.282	-0.1455	0.4144	0.0045	0.4458	5.23e-20	SIG
BW-BLUP	marker2297946	15	59221029	12.9971	-0.0513	0.2264	0.0129	1.2904	1.01e-13	SIG
BW-BLUP	marker2413750	18	2533455	18.4041	-0.0132	0.3368	0.0209	2.0943	3.95e-19	SIG
BW-BLUP	indel211303	19	23885416	6.2588	0.0055	0.1611	0.0057	0.5728	5.51e-07	SUG
BW-BLUP	marker2653847	20	35817917	10.6842	-0.1428		0.015	1.5052	2.31e-12	SIG
BW-BLUP	marker3147766	26	15849558	11.6687	0.0789	0.1989	0.0134	1.3449	2.15e-12	SIG

## Sheet: Table S2
Table S2. QEIs for BN and BW in upland cotton GWAS
Trait.name	Marker	Chromosome	Position.(bp)	LOD (QE)	add*env1	dom*env1	add*env2	dom*env2	add*env3	dom*env3	variance	r2(%)	P-value	significance
BW	marker134834	1	108434362	8.5248	0.0046	0.0776	-0.0699	0.0131	0.0653	-0.0907	0.0034	1.2049	6.17e-08	SUG
BW	marker39522	1	34300724	54.3289	0.1647		-0.1105		-0.0542		0.0253	8.9507	4.71e-55	SIG
BW	marker472031	4	71923499	3.9693	-0.009	-0.0211	0.0177	0.0868	-0.0086	-0.0657	0.0016	0.5528	1.09e-03	SUG
BW	marker534834	5	35127632	6.5546	0.026	-0.025	-0.0391	0.1249	0.0131	-0.0999	0.0026	0.9205	4.49e-06	SUG
BW	marker537440	5	36295454	6.4945	-0.0157		-0.0528		0.0685		0.0026	0.9118	3.20e-07	SUG
BW	marker2375443	17	16334024	42.8961	-0.1247		0.0485		0.0761		0.0192	6.7976	1.28e-43	SIG
BW	marker2574543	19	55070275	4.3303	-0.0021		0.0139		-0.0118		0.0017	0.6037	4.68e-05	SUG
BW	indel242099	21	64171567	6.772	-0.0198	0.0502	-0.0538	0.0203	0.0736	-0.0705	0.0027	0.9517	2.81e-06	SUG
BW	marker2915743	22	49709997	4.4692	-0.0108	-0.0467	-0.0082	0.1235	0.0189	-0.0768	0.0018	0.6234	3.83e-04	SUG

## Sheet: Table S3
Table S3. PCA of 240 upland cotton accessions
	PC1	PC2	PC3	PC4	PC5	PC6	PC7	PC8	PC9	PC10	PC11	PC12	PC13	PC14	PC15	PC16	PC17	PC18	PC19	PC20	PC21	PC22	PC23	PC24	PC25	PC26	PC27	PC28	PC29	PC30	PC31	PC32	PC33	PC34	PC35	PC36	PC37	PC38	PC39	PC40	PC41	PC42	PC43	PC44	PC45	PC46	PC47	PC48	PC49
NKYMH001	-13.7806	140.731	-735.63	645.057	-113.779	8.66287	-32.5351	83.6489	-104.538	74.1251	-2.2086	0.795554	-161.931	65.6857	-15.255	9.99032	-11.2839	15.1616	-40.4977	110.95	-58.0727	21.0751	-143.193	72.6645	-32.5806	11.9894	-155.705	62.8231	-71.1358	-9.31694	-4.50061	162.129	142.926	-230.128	130.461	49.0988	-130.452	-32.4779	-9.3557	102.728	23.1563	73.335	-150.03	-132.004	116.42	29.1056	11.6898	-122.297	-60.5771
NKYMH002	-143.306	701.503	-69.9543	-452.541	-282.409	329.528	35.2117	-87.7503	-66.4916	171.488	-217.143	-23.3875	14.7396	-194.412	-64.3193	-203.9	106.48	177.33	-76.7256	-114.394	216.384	-85.2186	115.841	59.5192	108.371	-75.1653	105.569	16.5535	40.1349	25.9498	19.0825	3.91024	-65.0065	15.5055	119.338	-14.2446	119.552	-105.087	111.366	29.6593	-44.5485	-85.776	-183.503	202.134	42.5284	-79.5543	45.5696	66.6605	-64.8618
NKYMH003	-198.486	651.68	-44.0832	-192.713	175.932	-63.5684	-35.2098	-22.2506	73.9674	-17.4427	-7.55178	86.7157	58.9871	-169.341	-229.05	-153.362	13.9968	-70.1063	76.8922	-51.3752	-283.381	71.4424	63.9436	94.5625	143.162	-119.366	77.1881	-20.5445	191.848	142.798	131.547	-176.608	-122.81	98.3934	4.95295	2.48037	-102.93	-10.0526	107.753	-70.9311	-62.5878	-193.209	174.372	4.48936	97.6557	20.8879	43.4346	-106.831	263.368
NKYMH004	-298.557	0.200347	-356.164	-2.71473	149.033	88.5543	-150.189	44.6218	166.882	-20.0985	-11.726	36.9289	-67.395	54.1361	69.6148	-60.698	46.2368	-30.2684	4.94305	4.27505	-28.3035	5.22294	120.676	66.6385	143.315	-163.808	-71.9055	-198.695	-55.1659	-54.9709	34.5511	121.746	191.554	238.607	-18.1506	-19.2172	182.338	-106.512	-30.5813	-63.8764	-98.7124	5.74698	-90.9817	-22.6678	-88.6229	-90.2187	125.074	-56.5452	30.316
NKYMH005	-237.309	409.466	-142.691	-193.525	247.403	-212.443	-54.3983	5.77096	131.495	46.3971	-166.546	-44.8683	64.7743	-47.031	295.127	-90.7554	146.736	-237.818	-83.3784	-91.6024	17.5292	22.459	-37.2562	1.41511	-133.025	40.3634	18.3714	87.6062	-3.26425	43.5594	42.6367	30.3689	157.155	16.0339	46.7053	-16.8596	10.9555	-33.1396	99.8873	19.6917	-52.8357	45.8605	-94.1605	22.0809	81.9218	-48.2464	25.5609	58.9485	-17.7783
NKYMH006	-168.226	-142.921	-119.478	-124.651	-125.416	105.414	-60.3421	-116.13	51.633	-6.5523	-293.21	-25.9488	23.0479	-141.55	-346.176	-36.6577	129.647	23.339	6.15909	24.1666	-112.8	187.602	233.352	-136.81	200.804	72.9074	-208.673	30.0082	-120.58	-250.324	65.2387	-271.893	-100.645	-117.728	-7.49067	56.8241	6.8316	-72.5216	216.208	-22.1268	74.2372	-45.0146	-136.681	-23.8791	160.519	-177.409	-1.7299	-58.4689	-134.828
NKYMH007	-228.245	-114.221	-216.382	-9.83209	-36.9474	-87.1618	-18.2202	28.0613	157.277	-31.1822	-140.651	-121.56	78.8464	-11.5332	0.15275	93.0424	-51.2095	-59.6785	-82.991	-77.5714	-67.3652	-184.321	165.174	29.1808	-10.7267	83.0987	-91.413	-44.6551	147.858	62.9167	181.039	227.443	-209.022	-110.864	-84.0744	208.577	12.5226	-130.975	-127.106	-19.1021	-178.326	-29.159	-110.999	34.8654	68.2001	-54.6748	-38.256	-80.3404	-33.6073
NKYMH008	-254.962	-100.293	-158.583	-96.8825	336.984	-104.109	212.621	-57.5261	52.1941	132.657	-84.3644	-146.651	-68.1592	-43.328	-192.24	96.9674	281.172	-28.5092	-64.467	-34.1734	-76.5544	-135.795	-97.0334	4.57	-17.7556	-125.511	-40.706	-9.87188	-85.2903	-82.1683	-65.9642	37.6092	48.7475	44.0658	138.615	-128.842	8.54464	207.256	-90.5452	86.0894	80.9624	-43.396	-185.25	121.983	-35.6918	82.699	87.1802	-40.4829	50.7182
NKYMH009	-156.844	-179.571	-220.802	-142.56	-72.1189	123.156	142.298	-169.089	-30.5442	-317.498	27.0434	-219.877	-138.041	-124.131	-201.653	-176.84	60.9445	46.6656	-163.638	139.576	-133.909	12.3187	-28.9856	-57.7408	-117.504	-354.114	72.9785	241.523	190.4	40.8364	-114.789	-91.7536	30.8613	125.526	-4.64323	173.43	199.352	-108.885	111.637	118.369	-235.007	3.44467	-139.428	-127.025	76.1421	-5.58824	1.01682	38.7207	-53.565
NKYMH010	-246.051	-137.29	-208.62	93.1536	37.269	92.9314	55.424	39.8543	132.539	-167.609	51.2695	-2.48414	261.153	49.1129	-199.273	-198.657	90.3553	-87.5771	-0.690542	124.26	76.2508	-79.2252	-76.6037	30.2324	265.829	186.124	107.956	-84.0662	91.2429	105.682	-139.09	52.4377	16.6084	12.0925	-14.6355	92.7066	-34.5864	-69.7043	43.5299	-127.246	92.1427	-39.9418	-111.588	32.4282	142.137	-232.363	70.8529	79.2989	27.3686
NKYMH011	-243.399	-136.226	-371.803	-342.145	-279.471	-193.32	54.9985	160.919	54.6577	42.6787	17.0812	86.2807	87.0759	-13.5685	-20.1662	-9.46582	-17.8725	-12.2582	7.21871	-31.1047	-14.6196	26.0056	45.6156	10.7199	-1.09389	-48.2216	-15.6241	50.2124	-20.9557	-19	14.3073	4.91705	12.1745	11.5813	-7.54317	10.9988	-0.34053	-12.08	16.1785	-2.05317	-37.3392	3.27738	9.59385	26.1961	20.976	-5.1496	5.33726	-4.05924	-7.44626
NKYMH012	-266.086	-82.1817	-436.686	-153.303	192.267	300.973	-86.8257	-74.2046	-125.116	72.114	-61.5889	-48.0727	168.443	-32.1353	62.6682	11.0779	-78.3703	18.5192	9.88448	-54.6634	-55.4052	26.5057	53.3326	13.5177	-39.2035	-46.8908	-17.6794	22.1677	-23.2934	1.65782	15.8291	38.6079	-1.70727	25.6737	-15.6089	74.2044	3.08744	21.388	15.5549	8.85048	-20.3738	40.3238	-64.0826	-5.83075	11.2707	-4.58811	10.5634	-19.8622	-30.9915
NKYMH013	-232.795	-67.0804	-302.03	-74.8041	206.466	-55.5566	-120.22	-46.7621	52.2013	82.3248	-9.7148	13.0739	-306.005	-64.5547	-3.73068	126.57	94.7661	-49.9409	-114.426	59.3213	163.889	2.5163	34.5574	52.0047	-114.468	-25.3728	1.36322	-82.0643	-292.426	185.367	148.009	-147.223	38.7648	-108.316	50.9417	144.938	259.672	40.0932	-60.3098	-101.205	-209.462	16.4748	-23.6487	114.192	40.1397	-49.5992	102.269	-9.31196	-79.5303
NKYMH014	-254.881	-47.7844	-270.246	-77.2102	163.052	-131.019	-201.54	-14.5132	-77.3162	123.337	36.4471	62.0844	-103.486	-26.1105	-44.3435	101.19	96.9018	10.3213	44.1459	-37.7003	76.9107	138.214	141.722	31.0319	2.82829	10.6783	30.6389	-41.9134	241.268	-68.465	102.695	32.3048	170.135	119.701	256.006	16.2679	0.00732174	28.8616	77.2885	38.286	-112.198	-285.173	-135.658	-130.259	99.6257	-49.3738	-105.77	-63.3474	-13.9815
NKYMH015	-243.887	-106.172	-284.215	-159.878	268.886	-26.4527	-111.253	13.973	-48.8221	148.059	129.561	46.6771	-30.4847	51.2562	55.0495	-161.368	100.733	-92.92	-225.623	-30.9099	110.97	-7.6508	194.412	44.7113	17.7317	-233.15	-111.411	-107.485	-30.3485	84.2154	-235.029	72.1268	-82.9286	153.265	-105.206	38.1851	-151.126	-211.099	28.2804	96.734	84.6592	91.5733	1.2666	71.9097	43.2735	-18.9618	23.6777	-109.841	-77.0882
NKYMH016	-222.735	-114.615	33.3291	-65.0691	36.9401	-213.214	-171.671	-92.4345	-96.0998	129.631	105.117	-61.8315	80.0329	-131.358	-274.888	-61.9475	-3.4574	125.479	63.7126	-22.7361	-22.8346	85.7364	151.098	8.56522	-87.0749	88.9052	65.6621	34.9844	151.712	-15.3277	66.994	158.571	184.572	133.84	126.93	92.7375	57.7142	-0.015508	71.3508	-5.12279	-27.6088	-64.6449	-19.1489	42.3578	72.3293	-169.969	32.3266	-53.0651	-183.498
NKYMH017	-236.477	-120.563	-56.9342	-116.613	66.5026	-231.762	31.8693	-21.6321	-57.3146	99.7419	40.4826	-83.2963	-35.6011	-43.2918	-14.0596	-72.9785	-72.4594	26.2693	68.2826	-138.592	8.06671	70.2621	120.8	-43.6862	178.713	-10.5984	63.301	294.561	-139.884	60.6948	118.471	132.987	-142.79	25.7442	-170.858	82.3942	120.679	-67.5303	-59.0907	114.38	110.61	-104.4	-247.245	-112.426	60.2975	17.1876	180.836	136.777	168.804
NKYMH018	-267.21	18.9943	-307.733	-29.9994	64.0616	-16.9939	-234.588	28.7052	113.114	74.4245	77.9272	-26.0456	52.8732	106.52	-105.412	-199.36	178.62	-171.046	-15.4682	45.1991	-49.5657	-15.4704	15.3221	126.405	164.664	-201.549	-26.3028	42.9505	-35.6548	64.2431	161.392	-11.8665	60.1191	-81.381	125.989	-60.7583	10.7669	-1.07663	244.856	-164.562	-211.253	127.3	-58.0902	139.204	-163.823	-47.8992	-99.5769	-12.323	136.095
NKYMH019	-158.292	-85.9349	-283.833	-202.135	-193.629	-41.3831	-200.862	130.948	-53.3334	-33.2111	54.3019	-444.085	-4.43961	-117.516	213.915	130.327	-43.0925	81.0039	-63.8644	-166.465	-34.6625	-23.6256	-169.994	-114.547	53.5745	-24.4791	-83.8585	-26.3668	-35.5702	0.476354	-77.2518	-84.683	-74.524	130.659	166.848	143.792	-48.7605	-85.8018	-47.9636	27.6396	-59.3263	-25.7637	-20.7253	32.7229	47.4917	-32.1355	57.3503	1.18555	37.8306
NKYMH020	-245.266	637.873	74.4875	-251.636	197.889	70.2554	127.509	9.97615	97.2275	-104.251	64.6743	-44.618	208.905	44.9102	-166.213	-109.175	-11.7243	-30.2473	123.348	123.872	6.61864	57.5614	43.2376	114.765	132.135	-6.59345	154.664	-12.7277	55.4703	-146.638	28.8978	-64.192	44.5241	33.989	-116.782	-33.0921	52.3045	-119.019	-156.129	-42.9569	-129.046	71.3046	-110.062	122.259	290.07	53.3232	70.9233	-119.807	-4.56467
NKYMH021	-27.3854	590.419	86.3845	-339.358	-67.4929	117.171	-126.372	205.502	-121.838	-80.5601	-79.0587	-95.525	141.104	-158.073	-146.06	5.59336	114.153	-273.006	371.253	171.348	-189.799	-169.675	239.72	-289.657	-234.991	29.3475	-165.733	55.3358	-0.947448	183.515	-233.4	116.145	-18.0201	-94.0782	-17.9367	100.67	161.874	-53.364	37.581	-40.0074	27.7044	-157.737	-119.077	21.5802	-94.9837	-106.729	-54.2228	6.7231	5.93133
NKYMH022	-236.977	644.348	-103.16	-320.009	398.538	-33.4775	171.205	225.956	92.9903	27.5285	56.6448	69.2234	-67.7161	79.7798	286.757	-69.8975	-59.6399	-74.468	23.2995	-2.85387	31.5631	-39.2051	21.7349	161.444	82.0361	-2.84316	-12.4095	-10.8686	-59.6837	-240.371	-8.1798	-10.7205	-35.244	113.139	-64.7444	105.856	80.1261	106.566	51.3609	171.641	-119.328	-40.0185	-103.43	-49.8392	-56.4009	-229.116	55.5992	-53.3772	-77.936
NKYMH023	-251.756	-88.2463	-278.388	82.3496	306.183	165.01	-65.5075	249.692	125.565	-182.605	74.1219	198.098	84.8064	-2.84265	-265.745	-180.12	150.089	-5.56429	-230.82	-261.693	-57.2767	-15.0629	121.287	-43.623	127.928	53.4719	-46.7525	98.1842	-29.0681	83.6178	-52.7812	0.845681	96.7322	23.0194	88.0969	59.8928	63.3836	-85.6014	-21.6401	-51.8925	-41.4423	20.4736	-82.7077	9.84069	36.1118	-9.18292	4.22614	-54.8493	-34.8818
NKYMH024	76.2638	-159.152	-326.456	302.397	-141.509	166.93	142.211	250.784	-190.163	196.92	-72.71	-83.2203	-234.98	-212.064	-198.484	-147.683	-351.495	-339.584	-272.671	320.311	-17.9762	60.2875	18.5347	164.955	-148.108	46.1258	71.7386	34.9973	-48.6457	-114.257	139.423	32.396	-61.2096	98.5136	189.758	12.377	90.1898	-285.918	183.381	-237.823	96.9439	-14.4347	-179.984	-3.05745	65.0097	32.0193	91.3612	-12.5722	37.6111
NKYMH025	-175.167	-98.7463	-132.161	101.373	11.8631	57.3176	41.6221	-49.4068	237.571	114.512	-165.248	-105.649	55.464	-103.4	-208.534	86.7341	-370.369	-81.853	193.48	-52.1283	143.679	6.37676	-143.019	193.001	137.083	-165.131	-143.867	154.062	127.921	170.611	-85.5962	-36.5409	199.541	-129.542	-11.5182	1.51738	80.7375	-102.856	66.4098	1.01363	-23.0431	-24.0331	-84.0739	78.736	82.0186	-107.272	54.2743	-50.4369	12.5022
NKYMH026	-278.254	-128.564	-234.219	-0.997624	276.38	22.5737	68.1259	96.4778	203.742	-90.5961	125.66	17.2061	202.91	76.8275	4.30497	59.9527	111.458	115.711	40.1428	-164.448	-42.7427	144.919	26.351	-53.382	-33.5172	-124.291	122.924	-220.015	45.6682	32.1201	72.0315	104.759	-166.172	-114.873	110.163	-99.7437	2.09808	-118.849	79.1799	66.6939	-55.4169	-90.5826	-171.195	71.2692	115.383	28.1348	-96.8882	48.5779	-37.2371
NKYMH027	89.3015	-213.439	-154.056	258.55	-133.241	221.832	144.579	210.455	-319.14	191.119	9.61278	87.952	133	-179.857	-144.983	-9.93061	517.402	-354.023	180.802	-111.195	-177.768	92.1552	-45.1706	320.395	-196.886	-68.3419	-130.615	-114.588	83.6408	101.762	172.534	-165.234	25.6317	97.7706	-18.3775	168.747	120.515	33.0191	-51.228	71.2214	15.5838	10.71	-104.16	50.0784	161.23	-88.1719	163.753	16.1013	-55.7039
NKYMH028	-263.451	-72.3116	-94.1871	-15.8369	8.48745	-56.2186	3.10956	14.95	109.71	97.7996	8.92815	-90.4863	112.67	13.9834	-89.4918	-17.6306	166.881	106.996	79.7368	-79.8824	-95.1093	68.6202	15.9171	17.5979	-55.6956	51.6257	6.15183	76.0296	-110.049	33.9906	-116.945	137.531	-137.241	79.5221	-113.855	-85.0069	-112.921	-9.87439	108.606	-237.019	-237.866	11.8359	-53.5706	-143.522	21.746	-157.767	142.383	37.1275	-16.9182
NKYMH029	-205.848	622.138	-218.125	-391.313	355.729	43.7826	140.315	117.924	105.632	-84.3805	73.2825	-134.355	-168.237	132.386	350.633	-52.9917	13.4789	-4.61079	77.2272	76.4739	-74.6751	-96.0039	184.962	71.4151	187.922	-28.1682	-81.181	117.917	187.145	-167.251	7.44134	-159.498	171.352	-11.084	-8.56923	208.497	104.63	-132.146	-77.77	-212.298	83.8908	-110.415	-120	60.7884	-45.901	-0.748978	-30.9937	-48.1586	-36.8039
NKYMH030	-192.38	364.268	-221.581	-252.966	-84.587	200.963	140.887	-162.506	155.032	-120.481	287.138	-192.857	161.046	-198.823	-100.602	182.245	-34.1841	-159.823	-110.086	29.7921	80.2373	60.9958	68.6614	14.0961	84.3371	-43.664	-51.0212	14.037	-5.60005	37.3737	32.4561	70.6762	-9.42145	11.6734	51.3487	17.7178	61.5187	-9.04287	-18.8793	15.5373	-11.9608	-14.1951	-10.9922	-5.35917	40.8406	-39.6461	-10.1748	-66.4109	-11.5834
NKYMH031	-230.381	-65.3351	-101.683	-22.0215	89.3627	42.0029	150.125	-20.0956	73.202	-118.204	0.636516	-130.127	43.7449	151.563	-30.5159	-5.19977	154.669	122.661	79.142	223.903	-233.54	131.366	77.8787	191.115	124.618	148.623	-82.6662	325.152	52.4369	36.9807	-125.067	-49.7676	-24.3589	64.9399	104.227	-77.1471	140.902	-238.852	121.005	127.399	-165.685	-83.4417	-90.1189	228.416	10.097	-110.621	122.48	-11.8876	54.41
NKYMH032	-106.796	688.539	-20.6185	-402.238	-297.427	387.007	48.0953	-94.9612	-66.7778	149.342	-135.733	2.59643	21.6779	-211.566	0.444146	-188.816	201.677	145.155	5.11944	-139.122	263.856	-208.798	106.204	97.7013	77.9162	-94.6649	70.2359	41.6618	-28.5943	-26.2874	2.6785	60.1759	55.5992	-16.9619	78.9105	17.8236	54.9202	-145.684	68.7091	-15.9684	-86.7357	-70.0038	-44.5228	-12.3987	124.572	-62.1756	1.31105	-39.9832	87.8028
NKYMH033	-302.198	-14.2581	-328.273	-54.5006	114.395	115.669	-141.901	-87.594	403.49	231.107	170.95	19.9144	-125.594	-41.767	-150.281	-140.276	70.0343	-106.116	40.2522	-53.7745	-77.7668	8.00184	-42.8884	-28.1715	-67.6946	-57.4979	-28.8684	8.71603	-0.606935	-1.62569	45.7634	12.6114	7.56332	5.96702	-15.1725	22.0387	77.3224	-54.4751	5.57181	28.5722	-18.4221	-29.3398	-88.1917	71.7524	60.3896	-33.992	-8.47724	10.7298	18.0328
NKYMH034	-11.6577	-148.802	-183.925	42.5612	-223.054	142.642	110.061	106.882	-323.767	-96.3635	148.5	-57.1029	-178.62	-275.418	56.9988	143.544	-108.782	-41.2298	-243.486	-146.58	-442.436	-124.448	314.854	-15.2843	-67.127	16.4771	145.14	-33.203	-45.6746	209.076	43.3042	-12.2339	118.334	-50.2216	-161.585	-54.1736	-150.553	84.1017	161.226	68.6649	-156.193	-15.5087	-200.075	117.001	204.324	-170.07	65.7823	76.0983	-67.6325
NKYMH035	-70.3819	481.413	-448.203	396.718	-94.114	-103.142	44.0765	42.881	-67.1384	60.1368	-3.16472	-45.6958	18.5526	22.343	-61.4336	31.0083	-70.4956	-5.40468	24.7106	33.7854	73.0606	14.0305	-59.1779	65.6253	-41.2635	-16.199	-46.1528	25.1476	-12.9424	-14.6051	8.61564	14.6384	5.46489	-31.6097	36.2823	58.9365	-28.282	-41.6585	-7.04894	-12.4695	-0.677386	10.4188	-69.6444	-32.8888	39.8453	11.4582	23.2133	-35.4071	-23.7473
NKYMH036	-145.064	663.561	-70.7351	-383.349	-172.828	96.5348	-43.3846	-56.9876	-81.4319	60.9409	-146.348	-92.2627	84.6024	-110.854	-46.104	-262.926	-17.3335	-114.969	-102.047	84.4133	-160.38	391.274	-115.546	-40.7934	213.108	-43.9867	-46.6396	-55.1439	-8.03926	159.33	-20.708	170.256	-22.2629	20.6998	5.30652	168.87	72.0563	-37.349	-151.769	-50.3739	-91.6062	-105.042	-113.329	38.2051	-37.8145	-26.3407	8.09943	7.80966	-22.1606
NKYMH037	-209.085	-37.0631	-199.709	-115.971	-32.502	-130.119	-181.81	49.8875	212.375	151.738	-195.994	-222.686	-67.7905	37.8184	146.165	123.578	-13.5464	3.3071	36.9443	8.55748	-46.9356	-70.1381	134.635	-7.75056	28.5949	136.722	-143.997	46.3559	254.023	202.166	-53.7566	-80.8316	-70.5691	84.3993	153.164	-171.65	182.793	42.9974	40.0799	54.0904	58.0398	156.764	-151.171	-170.344	-13.7062	62.1559	135.408	-108.432	-75.6615
NKYMH038	-228.694	-85.2689	-42.1376	-75.4033	72.1154	-137.258	10.0248	-103.226	156.437	84.9372	-205.151	-155.314	-28.5945	-131.468	-202.405	110.893	-59.9878	-65.9417	118.44	-115.094	-105.586	-52.565	94.8504	290.409	13.8864	-54.8445	180.684	49.941	-110.104	23.7325	-187.838	32.614	41.9219	-26.3875	94.5813	99.4952	46.7054	-91.3178	12.828	30.0385	-27.0362	-32.853	-93.2445	8.84005	11.5304	-20.8314	0.372989	14.1527	-71.5178
NKYMH039	-234.41	-61.0636	-316.049	-65.286	156.361	-4.1862	-45.392	-72.0146	108.446	-188.765	-44.7839	-23.7792	-71.5304	-68.7498	-40.0011	-51.684	181.499	-18.3887	-47.5862	-100.428	-107.393	-6.29732	52.8229	-96.1964	-26.7491	-290.864	-250.777	12.2365	-4.84785	-68.4516	190.375	102.265	15.6828	12.8166	2.62515	-156.783	10.1379	-168.147	-58.7789	-76.1382	86.46	-108.277	-70.3441	82.4371	189.511	-283.08	-47.9946	-36.3739	175.397
NKYMH040	-221.971	-105.698	-68.7707	-108.704	-1.46033	47.9062	-50.5621	-114.909	65.402	138.367	-180.049	-91.0373	134.417	-171.937	-104.377	-11.8076	85.5278	39.86	-73.1578	30.2332	200.073	30.6921	96.5876	-61.1713	-77.3412	53.2505	27.7061	-33.7555	-119.528	-43.7532	88.0161	-31.8297	68.1579	41.5528	-139.94	180.246	-119.423	-12.7011	209.89	78.4301	-155.566	-165.872	-139.359	142.457	-113.794	95.6418	180.008	-255.834	76.5136
NKYMH041	-275.271	-97.1098	-316.286	-201.625	-167.319	-208.785	-75.3544	70.1611	155.517	70.1601	-26.5327	63.8091	59.8186	28.5016	-33.2951	-15.1188	11.9191	-56.2504	-56.8223	43.9836	32.5792	-47.3635	28.3363	37.6211	59.2666	-42.9089	-61.0026	44.2615	67.868	-122.202	-58.7685	-8.35501	-1.27658	-23.6794	-35.8143	76.4671	69.1111	105.303	27.11	-27.8136	-98.2465	134.752	105.85	40.9598	97.7492	15.0453	-109.32	238.594	-4.45143
NKYMH042	-198.769	-44.2655	-461.418	51.2587	43.9519	96.3122	-156.358	16.7509	79.325	-156.361	5.5703	51.486	40.0483	70.9294	-61.3549	-125.571	125.322	-215.381	-82.587	77.0672	38.1509	-234.543	-134.053	149.148	217.76	-25.0046	-43.1537	88.9882	129.139	89.3496	56.4701	120.847	51.807	142.883	210.372	56.9818	-32.2278	64.9837	75.7239	-67.4093	40.5451	-134.321	-60.7969	72.8003	51.2433	-123.401	171.778	7.41716	-131.143
NKYMH043	-267.182	-201.528	-224.909	-49.8783	72.3978	-38.3105	89.7791	54.6444	115.437	-164.243	44.7161	-32.668	268.729	115.041	-6.00631	-9.94426	62.2229	103.882	-27.6857	-5.25561	-41.0517	50.0478	22.567	-16.2129	-81.1042	-73.8071	321.488	-42.8752	76.2862	102.548	3.39175	-85.158	-103.904	-173.965	33.1228	-31.1058	63.1889	-147.683	-60.4234	-66.6348	78.8926	-98.0378	-114.517	-98.9582	65.7388	-209.283	11.3789	-174.079	-68.4947
NKYMH044	-244.662	-141.548	-351.065	-198.918	251.643	2.91834	106.173	-72.9652	26.2085	-227.72	0.43211	-116.86	-280.606	-160.237	-128.665	-156.742	87.0885	-73.439	186.996	-85.7614	44.3462	52.2412	45.1616	61.796	96.5124	12.483	-103.564	-11.7012	9.7279	10.9096	52.3317	53.0616	-27.4559	-2.93625	-18.0979	-38.7046	-25.1324	-43.1988	-12.3043	6.69812	16.5826	7.71295	-84.7031	80.7665	-15.3997	-10.2224	15.5468	-40.5548	28.2824
NKYMH045	-235.915	-62.5794	-210.125	-141.083	6.9137	31.9033	-191.17	88.8597	145.592	198.933	-79.8392	-111.804	52.9704	50.3272	80.7269	-6.12499	-40.0201	16.7088	51.1264	178.345	57.1738	46.1379	231.969	47.975	-53.0931	92.5577	-96.8305	-155.389	-57.252	68.1556	-205.125	-80.3135	129.403	109.18	64.7008	90.711	160.838	7.22604	-10.4925	56.0319	-186.549	-72.8667	-310.626	-62.3981	146.283	7.60905	-27.8877	50.164	166.306
NKYMH046	-214.755	594.017	-12.3352	-384.404	373.215	-245.849	184.853	-55.2273	-106.748	152.941	11.8786	6.41108	27.9238	-157.029	-207.818	117.337	187.392	-62.2489	-103.421	-3.41787	-84.3906	-57.1912	-166.482	-18.6462	84.2776	30.167	-7.58471	1.62637	56.9	6.51713	18.9674	-3.33002	-20.1361	-32.4716	-37.3952	11.2398	46.9518	-49.5995	23.4164	-28.9062	-23.6658	-34.1435	-123.73	8.28646	18.405	-25.8109	51.8131	41.6602	62.9438
NKYMH047	-287.685	-14.124	-142.095	-39.7396	-34.8975	47.3987	-170.792	-113.059	44.8677	90.3141	-14.8561	-137.88	27.5717	32.5091	-170.024	-13.9861	-15.6195	-28.9765	8.12208	10.5858	115.924	28.9752	58.7041	19.8822	-20.5836	-26.5428	-14.4403	76.9953	-67.0479	82.2692	140.458	35.5233	69.7335	124.595	-41.4271	-93.3856	12.3336	-152.241	-7.6447	-1.48773	-39.0863	-187.304	163.766	121.765	46.1332	18.9229	23.2642	26.6578	-91.9681
NKYMH048	-216.631	616.889	18.42	-263.362	385.193	-252.071	90.83	-38.4551	5.05358	-33.1907	68.6885	22.4862	-54.7861	73.1327	143.893	17.2874	144.938	-29.6749	62.7496	48.3404	-35.5711	94.8478	190.05	121.908	31.9724	-150.814	1.42376	229.618	21.936	151.678	47.0251	4.41517	-209.128	-43.7617	174.694	220.692	-116.352	17.3021	77.0754	11.3203	6.98975	39.1524	-186.557	24.5084	136.889	-161.596	35.3303	-42.8721	9.87055
NKYMH049	0.742866	-223.748	-128.278	231.022	-234.665	-40.8163	-86.566	35.3972	-282.471	330.831	104.41	-25.3106	77.1224	-74.6796	23.9891	-16.4014	138.759	-542.224	78.6792	-227.107	49.1709	181.117	84.9089	73.294	88.7707	-129.889	83.9553	39.8993	201.305	-187.149	-183.279	-55.1175	-99.6036	-191.741	-131.903	-62.2625	145.086	19.1792	-115.731	-121.569	-156.522	-39.3272	-179.785	72.6176	29.309	-37.5613	124.765	-80.573	-66.2717
NKYMH050	-208.426	181.419	55.9081	-134.661	79.8445	-286.397	-92.9135	-27.0441	-52.4201	77.9992	128.559	-170.815	165.955	-142.592	-127.787	-333.615	-10.9543	141.772	-25.9828	-0.568414	-146.907	-102.409	82.2007	179.923	-85.3768	69.7622	-169.513	-61.1838	6.88267	29.9763	13.5177	3.80324	46.331	-102.039	42.1123	-9.47682	100.49	38.1859	47.4234	11.5856	-51.8013	-125.794	-112.132	-46.4571	-5.99851	-42.0263	35.7611	8.26201	-27.4439
NKYMH051	-232.212	-120.527	-23.4004	-78.8275	66.1118	-98.6409	-85.8512	-36.4405	-16.3657	49.021	107.012	-127.497	165.47	-7.80431	-204.282	-10.4088	-28.0667	147.345	114.518	-58.3853	-51.4364	113.345	170.553	-147.011	-121.211	11.6832	142.402	-34.8963	38.1628	-80.3823	24.4804	129.227	150.61	185.59	61.0309	157.538	28.957	-46.7687	5.91911	40.0005	5.76173	240.662	-125.713	100.725	37.4006	-92.9706	35.5831	-80.3655	57.9891
NKYMH052	-161.841	-130.219	-221.4	121.551	167.674	188.312	-106.876	159.526	15.3301	-179.206	160.154	191.739	112.61	-38.2082	-166.038	-124.357	108.052	-312.612	126.009	-70.4821	-90.4038	-308.955	-86.7322	-95.9052	271.796	19.5694	41.2625	15.368	-178.533	177.861	86.9678	-5.88651	88.7165	110.877	64.8703	-19.6972	132.834	-143.664	166.755	-5.27474	-70.2267	-98.0789	-139.388	-12.3185	165.397	25.1241	-89.608	-116.897	-189.521
NKYMH053	-134.734	676.039	-57.4711	-438.307	-136.423	178.467	-126.53	150.569	-39.9346	-79.5454	-81.7265	-351.414	-11.8968	209.286	-135.39	34.4888	24.7467	-103.45	-70.4589	21.7955	16.643	79.0439	64.986	117.58	-46.4844	-11.4904	-20.6272	-3.46546	67.748	56.6901	37.2679	43.4445	31.1809	-18.9532	-46.281	5.34282	22.9215	-63.6819	40.7118	-17.1035	50.6357	-123.735	-57.1833	-8.12892	61.8547	-32.0497	18.0919	20.9347	-26.3827
NKYMH054	-212.666	-60.2489	-244.402	-30.4013	173.329	-29.5142	-318.309	387.189	208.64	131.61	-29.1	-105.992	5.3456	-278.181	50.3557	14.6387	73.2133	92.4779	8.72612	116.699	69.4795	34.6034	85.2952	71.4129	53.4178	-32.3478	9.41177	30.6154	67.8647	72.1683	-12.2653	35.6159	76.8671	-30.7063	-37.1695	16.2145	66.5138	22.2332	40.8059	14.6613	-50.2279	-42.1044	-44.5353	19.1857	28.9848	-14.3098	-5.95923	-9.18945	3.59045
NKYMH055	-192.913	637.689	49.0042	-289.913	94.945	-17.0308	-4.66877	90.7529	-20.9164	29.6466	-68.1333	143.378	106.728	-74.6615	-238.372	-40.1252	35.8118	-137.832	65.8135	-11.1175	28.4693	-1.04532	97.0112	-82.2955	-178.586	-70.2254	-64.9399	44.0258	-28.7123	13.1433	121.007	-188.14	-124.748	98.0321	158.799	-68.9414	-293.559	-108.523	-199.634	52.1022	-192.805	-71.2458	-236.561	9.29388	-52.3247	-133.518	48.3997	142.876	-56.2783
NKYMH056	-223.972	606.851	-83.5536	-257.933	348.958	-45.6108	141.833	125.101	26.5165	-147.376	152.801	241.144	10.0973	-95.2101	3.82248	-26.3983	-53.9203	-59.7927	-5.84951	-147.616	-75.8416	48.1997	146.728	-58.0148	-29.3138	-151.317	-67.6239	-198.872	-11.5812	-196.304	-86.4325	105.627	-27.0858	-62.1949	131.46	106.368	169.249	38.0379	99.7735	-30.2527	-128.191	-38.8858	17.7934	62.167	252.314	-9.75246	288.472	-32.9271	9.44472
NKYMH057	-266.076	-176.378	-151.281	-28.46	114.868	25.2667	210.876	225.369	13.1857	146.496	-6.47771	-70.345	184.982	12.3542	14.6078	-121.451	-81.0558	-0.91355	-33.8786	-83.3504	90.8258	41.5956	150.504	16.8136	53.2536	56.7055	135.92	-101.673	38.496	42.3668	96.1331	34.5716	24.5682	-17.4487	-66.7371	139.905	53.8547	-159.748	72.6944	159.235	-3.5966	1.01085	-18.998	-9.79655	-119.469	-164.294	-80.1372	-35.5534	83.281
NKYMH058	-174.531	600.366	39.5406	-396.706	86.6433	12.0447	375.174	137.528	-64.9851	-60.6485	-22.4285	-169.714	-44.5438	-9.04239	150.784	-8.14478	-122.053	95.2889	-39.9154	-142.667	-63.9196	-1.25941	-75.0468	191.375	-114.667	59.3916	-97.6797	141.785	-49.9252	-22.7117	-124.45	66.9919	-61.8216	218.291	-136.157	71.6434	153.859	188.363	0.307708	-60.8832	18.5688	-88.2549	-194.704	119.576	83.6494	-79.048	-184.756	-177.582	-64.4583
NKYMH059	-268.962	-171.761	-81.5453	-57.9223	182.187	-22.2807	372.659	108.267	38.5445	196.942	-57.6202	-222.746	63.8973	13.1785	-139.525	-85.7574	85.6629	-12.4221	-24.7015	-31.3202	3.69936	-47.1487	139.182	-100.914	45.0989	-26.6009	33.7864	-29.9161	-26.6065	26.452	-6.54542	43.0441	37.4993	16.5858	41.4641	3.38931	16.4463	40.6784	-19.8175	82.3362	-42.5315	-4.8539	-30.4121	0.215495	15.6802	-9.56008	17.4476	-40.6825	-12.5448
NKYMH060	-218.599	-81.9118	-212.497	-25.047	122.739	134.65	-11.021	49.2897	135.127	-28.9661	70.065	12.8294	224.001	-75.8767	-7.65269	103.756	168.088	191.324	23.6221	-128.461	-36.2846	135.465	48.2174	-2.31877	-17.6811	-222.833	-23.2364	-206.576	7.16209	58.3021	138.487	23.4742	50.2046	50.377	-17.3164	174.599	-151.442	-105.348	127.106	-133.686	59.3275	16.5137	-292.504	-103.706	0.0216084	132.189	115.432	84.797	-139.817
1_31	-1194	-149.151	-196.523	708.319	-212.059	79.3608	110.506	-69.2365	-63.8752	-117.833	70.9854	37.0217	-148.347	269.499	167.854	90.2002	118.236	236.08	62.0111	381.132	-289.891	217.13	-205.507	201.707	9.08291	340.62	-248.507	399.812	-72.414	-30.8955	-188.15	154.704	148.476	-306.685	226.34	-156.122	-94.1124	-276.191	10.1439	364.018	-123.668	42.7854	0.257562	91.3997	3.74191	70.5151	112.393	-86.0846	36.7534
1_32	-1109.24	361.153	-87.3639	378.508	-567.306	443.513	34.1654	-73.3277	-254.421	184.655	-107.261	204.463	-256.289	-42.7731	138.562	-63.1299	204.906	320.452	64.0585	24.6707	242.128	-232.216	-180.736	114.809	-6.19923	12.4906	-62.9879	95.9758	-156.774	-116.953	-59.128	320.415	258.109	-420.938	203.936	-12.9697	-261.002	-157.715	-68.3748	157.373	17.8429	147.761	128.933	-398.624	166.258	98.7508	-79.0439	-236.317	158.968
1_33	-1309.19	-100.465	-628.047	545.098	-216.884	241.181	-258.771	-196.61	682.293	614.645	452.05	144.689	-496.407	165.878	-51.6762	-222.246	-32.3876	-88.8472	5.2188	-10.7571	-234.194	23.8935	-372.112	-106.175	-334.195	199.673	-80.44	52.6001	-83.8337	-73.196	-43.9311	161.795	155.995	-318.26	52.93	101.747	-141.021	-17.8471	-84.3817	307.913	113.241	109.174	-115.009	-141.695	136.46	36.2339	-36.9615	-113.557	-74.402
1_34	-1058.63	-177.645	-243.324	742.449	-443.744	173.95	52.861	16.6071	-396.911	-84.0395	177.759	97.8915	-391.928	-120.889	243.251	186.68	-189.451	81.4267	-275.169	31.0704	-482.183	-94.5958	64.3668	-30.805	-86.9869	141.62	43.0589	8.49066	-129.619	163.723	-4.60671	171.423	364.482	-406.829	-99.3504	-124.588	-419.359	163.182	38.7168	270.532	-60.6478	128.238	-148.003	-65.2057	218.705	-41.0821	2.23708	-12.3788	-84.7337
1_35	-1024.52	1420.77	-1378.44	1416.63	-212.842	-372.797	60.2388	90.358	-275.801	-15.4345	-40.1439	-33.8369	-127.015	226.314	-131.758	47.1531	-6.42635	264.028	107.781	69.4708	12.2407	-28.9478	-91.8193	-74.0342	-88.0261	64.5549	-110.684	59.1721	-109.013	-79.9936	-99.648	63.7109	59.749	-229.096	-16.3155	83.28	-136.451	10.2702	-49.6672	143.244	46.2555	70.3256	-46.6661	-126.604	34.7548	88.6867	-61.4766	-91.5981	-78.1219
1_36	-1119	341.618	-165.385	389.903	-386.185	159.328	-27.881	-88.7765	-216.277	100.484	-194.557	83.5362	-215.954	11.2032	99.0328	-222.571	-55.0395	50.9775	-135.616	297.941	-275.219	549.464	-471.483	-119.961	247.246	29.2359	-165.699	-69.3689	-167.046	148.44	-106.07	444.207	162.981	-310.439	129.876	218.503	-169.995	52.348	-345.092	195.455	-25.4404	53.4402	-51.1835	-157.927	-50.2844	138.234	-91.031	-153.335	-113.952
2_32	-1142.34	727.041	347.484	-404.288	-701.451	707.317	66.0491	-172.294	-202.038	331.559	-339.756	176.364	-196.218	-250.905	51.4011	-227.776	290.352	521.481	38.5002	-207.473	531.213	-414.574	62.2965	72.2581	135.925	-136.115	247.555	-2.21052	28.4112	-28.2721	-16.7696	113.059	-70.2406	-93.9723	207.058	-150.338	91.481	-160.329	95.5195	38.3506	-3.66358	30.1201	4.23058	82.8871	53.3893	-34.3328	-33.9145	57.278	86.9452
2_33	-1363.49	282.57	-176.124	-244.534	-352.427	518.231	-225.619	-291.822	727.375	761.443	219.398	128.946	-451.789	-36.2447	-137.603	-382.558	49.8787	123.809	-21.1951	-242.48	51.3427	-160.709	-138.781	-150.538	-185.446	51.6269	235.044	-49.1254	103.759	12.3427	-0.778708	-39.1809	-174.248	1.4927	58.8562	-36.2008	197.419	-21.124	77.0645	191.921	94.742	-0.968726	-233.019	336.672	24.0743	-94.4289	3.21971	174.601	-143.571
2_34	-1113.09	204.858	210.694	-47.1704	-583.691	451.627	87.9268	-79.6841	-349.929	69.8724	-56.895	79.281	-350.177	-328.813	156.377	25.7913	-108.635	298.849	-300.388	-202.862	-191.3	-282.451	300.578	-75.0894	58.6193	-8.68942	363.969	-91.4724	56.8995	251.7	38.0718	-31.252	30.6466	-86.5153	-94.3817	-266.706	-71.6872	162.694	204.616	152.025	-80.5668	14.8436	-272.34	423.995	104.149	-173.224	45.3348	280.167	-158.801
2_35	-1079.22	1786.54	-933.791	649.224	-352.873	-100.65	96.1003	-8.84963	-234.078	129.969	-268.405	-53.5526	-78.174	18.2237	-211.813	-114.058	78.9369	468.451	83.4682	-158.534	300.7	-208.858	138.587	-114.692	50.9172	-80.7187	195.509	-38.1795	72.4794	1.86627	-59.7955	-131.823	-260.741	82.8896	-9.12192	-51.4059	203.146	4.97926	108.639	29.6075	28.3828	-41.5859	-162.539	342.081	-77.3916	-38.1168	-20.5062	191.858	-146.807
2_36	-1160.23	707.505	275.131	-396.785	-523.339	429.473	8.74303	-190.341	-160.765	246.203	-433.355	55.1666	-159	-199.285	10.5098	-388.289	31.4603	262.042	-164.029	63.0304	21.6684	360.208	-228.076	-159.628	389.973	-119.168	151.735	-168.243	19.1595	236.577	-61.4214	236.545	-170.936	18.4877	136.025	74.3805	184.411	45.8443	-177.967	77.1544	-46.4238	-61.964	-176.771	327.782	-163.271	4.32567	-44.8112	144.296	-184.335
2_37	-1197.52	274.397	191.816	-193.415	-429.636	210.507	-134.239	-115.251	93.0783	265.569	-426.428	-41.6691	-201.981	-62.0779	187.558	-16.3674	12.1918	325.183	-50.7131	-93.7695	186.821	-225.618	128.899	-84.2657	126.374	125.038	44.0852	-43.1325	369.741	257.674	-16.3018	-108.48	-273.585	116.927	267.64	-412.926	317.192	86.7565	124.41	149.664	144.966	278.319	-209.964	64.9844	-83.4114	124.47	172.406	16.4342	-205.178
3_33	-1371.6	230.534	-167.871	-67.6089	18.2955	174.281	-294.928	-231.661	838.315	579.581	392.947	221.724	-367.099	2.17413	-274.397	-307.777	-69.3635	-179.124	140.09	-162.582	-467.916	28.0742	-175.269	-81.5674	-156.897	39.9143	188.141	-89.8335	208.566	110.389	100.303	-246.618	-193.927	119.344	-89.7907	81.2511	-109.43	60.6962	47.7548	61.49	73.4186	-161.721	270.5	-0.114829	85.6967	54.5327	0.520661	-104.357	295.104
3_34	-1121.29	154.456	217.795	132.09	-212.251	110.341	21.0285	-15.3407	-249.709	-124.356	118.132	174.077	-266.476	-288.224	24.5767	105.558	-230.861	-8.54206	-143.564	-122.017	-723.469	-91.7238	264.034	-4.837	92.2578	-21.8613	316.331	-134.953	164.277	352.156	142.295	-240.906	13.4891	34.8765	-244.459	-145.583	-390.216	246.701	174.685	21.5342	-101.404	-143.683	241.305	76.9792	168.401	-20.6021	41.5619	-1.25775	285.744
3_35	-1089.43	1741.93	-932.623	829.994	10.8608	-439.499	31.1177	53.7502	-131.3	-57.7283	-97.3375	36.1749	6.35674	59.6683	-347.133	-37.9503	-38.1925	173.45	241.81	-79.6689	-217.712	-22.9987	103.78	-48.1095	83.2036	-94.3968	151.442	-79.456	178.767	102.583	40.5739	-337.49	-283.569	200.522	-157.596	62.8167	-102.932	86.7089	81.3392	-98.2165	8.78539	-196.882	336.472	7.47826	-16.6982	111.097	-23.7153	-81.4827	287.52
3_36	-1171.8	657.566	283.863	-220.417	-152.573	89.3553	-58.814	-127.164	-58.4872	54.2351	-260.926	149.232	-74.1517	-160.042	-123.121	-310.207	-87.8841	-42.9708	-4.58607	145.67	-508.313	556.458	-270.129	-91.4395	423.238	-135.464	102.229	-213.197	124.058	339.208	41.9997	30.2041	-190.052	139.39	-15.0094	196.039	-130.765	128.361	-210.114	-54.7578	-66.627	-223.37	335.918	-18.0266	-103.979	157.781	-51.5106	-137.843	258.474
3_37	-1205.54	221.98	200.429	-13.1955	-51.6502	-138.229	-203.179	-52.5459	198.199	73.6146	-253.508	56.1701	-114.112	-19.2274	52.4997	61.6722	-109.334	15.0099	110.916	-13.8996	-342.658	-34.2038	94.6759	-15.7041	162.295	115.127	-4.82681	-86.541	478.084	356.669	89.6794	-319.929	-292.249	237.732	118.339	-292.771	0.595936	169.059	94.3763	17.6884	124.604	120.096	304.626	-284.287	-20.3732	276.367	171.887	-268.157	240.243
3_38	-1221.28	173.672	248.485	-22.0022	76.6501	-252.386	-86.931	-201.79	232.572	33.972	-371.545	38.0124	-90.022	-230.266	-353.28	132.786	-156.076	-101.062	261.49	-207.411	-546.089	-53.6397	113.631	548.733	140.478	-161.095	485.473	-73.9414	-64.605	86.6027	-221.341	-140.104	-113.899	81.7964	117.935	124.296	-172.325	-100.29	51.5937	-11.0516	8.80501	-146.704	336.556	-109.691	-4.68898	151.192	-69.2983	-34.1266	218.861
4_34	-1186.59	-264.805	-8.30037	300.349	-229.913	169.609	-34.3174	-9.9568	-188.936	-186.88	101.173	104.014	-289.082	-141.717	296.939	173.282	-173.512	20.1952	-254.584	-77.7424	-474.088	-131.17	357.661	-13.8969	106.469	-77.5867	124.257	-315.343	-118.762	144.668	67.9279	97.2191	398.732	195.324	-272.198	-260.424	-37.1553	101.453	1.30135	-6.27924	-158.022	75.0364	-115.327	44.9327	-82.7901	-235.453	148.961	88.0985	2.54296
4_35	-1155.04	1337.26	-1148.74	990.268	-5.27029	-376.794	-25.1202	64.0229	-74.2704	-115.263	-114.207	-27.6689	-25.0094	208.777	-78.4655	33.0829	14.3517	203.813	134.743	-37.2001	24.461	-65.1717	192.756	-59.0615	100.375	-150.776	-35.6493	-256.283	-97.5738	-100.802	-33.2757	-6.32399	92.4324	356.753	-185.379	-46.86	239.403	-52.0411	-89.1514	-125.937	-46.8861	18.8872	-10.2605	-22.33	-262.433	-97.4361	81.5439	3.21903	9.35977
4_36	-1244.04	254.691	70.3915	-59.2329	-168.993	154.42	-115.129	-115.807	-3.1899	-4.92558	-278.431	88.445	-107.768	-8.15111	150.68	-236.381	-35.7741	-10.7493	-112.891	190.086	-264.588	515.425	-180.172	-103.557	444.369	-194.438	-88.5696	-395.949	-157.617	131.166	-33.6345	368.192	193.449	299.6	-43.7046	84.2008	218.501	-11.9987	-385.832	-85.3018	-122.388	-1.6293	-16.7752	-49.8671	-356.973	-56.8426	55.8083	-52.1563	-24.3815
4_37	-1268.49	-197.088	-26.4634	155.4	-67.7123	-79.5713	-256.795	-46.2262	258.332	9.63636	-268.948	-13.7516	-138.292	127.798	326.508	130.668	-52.2617	43.1107	-0.881213	31.7989	-93.5063	-74.946	188.292	-23.3949	176.125	58.7699	-197.158	-266.583	192.229	148.406	14.1414	19.467	96.1251	398.92	89.4328	-407.419	353.397	24.1181	-81.1288	-8.79087	66.0465	337.773	-53.3611	-314.125	-271.205	59.8561	278.209	-177.55	-43.1063
4_38	-1287.21	-246.212	23.6448	146.548	59.9034	-194.082	-142.86	-194.983	291.715	-30.2673	-388.292	-32.1311	-113.52	-82.3702	-80.3091	202.135	-100.641	-71.8042	150.311	-163.009	-296.092	-95.0406	208.649	538.079	154.009	-217.79	290.643	-254.555	-348.337	-120.003	-294.608	197.801	274.602	243.661	89.1975	8.68529	182.55	-244.396	-122.13	-38.3931	-48.5844	73.2111	-22.0439	-140.245	-256.197	-66.5245	38.0357	54.8872	-66.0127
4_39	-1257.48	-205.507	-124.058	187.652	66.7718	-0.787569	-146.883	-146.652	180.637	-251.62	-113.939	112.269	-154.184	51.1085	164.768	-2.4172	125.3	19.1519	-97.8148	-55.5099	-143.63	-11.1149	87.2463	-92.2383	68.2535	-396.9	-327.161	-265.489	-122.165	-164.775	217.869	230.815	251.273	301.677	-102.697	-345.608	193.103	-211.792	-217.489	-146.794	73.9027	-24.9814	-10.3773	-22.1743	-44.9243	-389.716	22.491	-53.8316	276.889
5_35	-1120.3	2031.21	-876.696	699.124	180.46	-681.375	125.365	6.76692	-43.4194	-125.081	-343.314	-121.901	224.659	64.9516	253.911	-124.453	130.042	-206.237	0.381012	-211.756	154.663	22.5125	-31.045	-201.214	-291.759	136.501	135.651	135.467	5.59026	2.17694	-16.9611	-128.22	140.914	20.5509	-120.748	-21.8122	-0.622685	-53.3162	141.461	-50.5967	21.9087	58.516	54.0626	48.5401	83.2005	3.47413	-41.3709	174.966	-63.6195
5_36	-1200.21	1180.55	375.509	-390.463	49.8987	-196.157	73.7281	-189.139	37.0129	-37.8386	-525.003	-20.3692	192.868	-170.694	521.791	-424.978	81.8065	-472.465	-260.392	-5.81382	-112.338	613.629	-406.746	-258.99	19.8597	113.517	100.772	13.67	-42.8238	238.587	-12.7154	231.915	247.167	-52.4533	14.0194	107.635	-30.9577	-18.3785	-144.398	-16.2455	-48.6561	34.8121	58.2707	23.3712	15.678	40.866	-75.7023	129.935	-99.885
5_37	-1228.29	740.832	286.863	-182.91	152.412	-427.606	-69.8072	-115.662	294.51	-19.8507	-516.584	-117.13	156.411	-32.1548	697.029	-56.3217	61.5481	-416.607	-148.477	-163.918	56.9388	24.594	-42.5194	-182.216	-244.68	362.589	-5.53095	140.247	306.535	255.449	34.6748	-115.635	150.849	45.9295	144.744	-380.428	99.0582	20.3042	157.884	55.9197	137.983	373.542	23.5646	-240.579	99.2142	157.629	144.636	2.6505	-120.099
5_38	-1247.76	691.335	335.769	-190.351	279.225	-541.322	45.2837	-263.852	327.15	-60.4454	-634.26	-135.517	182.087	-241.407	292.179	13.5076	14.7015	-531.403	2.23591	-356.176	-145.062	6.55628	-23.2454	375.927	-267.582	89.4749	478.753	152.709	-230.699	-10.8958	-273.029	61.5881	326.467	-108.859	144.799	34.4732	-71.4177	-246.745	117.482	26.5703	24.3749	110.939	55.0833	-68.0074	115.551	31.2271	-94.8914	233.687	-142.403
5_39	-1219.2	732.661	190.01	-150.301	286.876	-349.417	41.2235	-215.918	217.754	-282.118	-364.541	7.94868	142.181	-109.289	537.458	-189.715	241.86	-444.349	-244.849	-251.472	7.02255	89.76	-146.503	-252.38	-354.136	-88.9575	-135.431	145.119	-6.40244	-56.5092	236.586	95.277	305.543	-52.426	-44.642	-319.236	-60.8134	-215.517	24.1788	-79.6753	148.502	14.3656	67.5651	50.4614	328.118	-289.001	-109.897	127.573	199.106
5_40	-1237.42	693.937	362.689	-171.458	181.256	-308.894	35.2336	-251.567	188.413	-55.2663	-488.328	-43.6764	321.043	-183.713	474.082	-164.274	161.778	-391.802	-250.025	-111.627	304.74	99.0527	-130.265	-232.261	-398.646	272.384	157.276	110.494	-84.2663	-28.694	118.47	-57.6851	346.712	-44.4805	-213.286	73.3865	-257.703	-11.2815	369.839	91.2867	-117.386	-74.8479	-24.5209	158.02	-27.7825	188.335	181.049	-175.758	76.4923
6_36	-1183.49	145.655	251.057	-158.265	-366.965	171.205	-72.6344	-249.281	-60.5947	11.6337	-518.701	40.8463	-18.4549	-169.051	-191.514	-210.175	39.1382	15.0048	-108.134	232.14	-294.222	703.462	-84.807	-306.371	505.774	44.7475	-271.423	-135.279	-235.303	-136.182	-0.539812	-101.007	-143.846	-110.151	-32.6644	233.512	28.0432	57.6788	-51.5916	-12.7139	115.658	-59.8609	-26.8707	-28.2315	-8.82599	-118.795	-142.167	-74.0155	-250.786
6_37	-1209.23	-305.737	154.899	55.0599	-265.841	-60.4527	-216.027	-180.297	199.8	29.2117	-507.393	-60.8904	-50.2608	-33.6912	-15.6909	157.857	21.3776	68.4851	3.57129	74.2965	-124.093	114.179	284.022	-227.138	239.574	295.058	-379.943	-7.02764	112.789	-117.677	46.4907	-449.721	-239.993	-11.0635	99.0766	-255.393	161.634	96.7256	251.845	59.8192	303.784	277.418	-64.4178	-291.94	74.7266	-2.35463	80.36	-198.228	-266.927
6_38	-1224.97	-354.681	202.98	46.369	-138.958	-175.566	-101.4	-328.538	233.347	-9.85782	-626.263	-78.476	-24.0019	-243.707	-420.427	228.461	-24.0269	-47.4726	152.224	-120.388	-323.404	95.0676	303.801	333.286	219.458	21.6965	105.292	6.06732	-426.586	-386.274	-261.735	-271.031	-62.7114	-167.259	99.003	158.906	-9.69413	-170.928	210.651	31.2089	189.893	14.6308	-33.7056	-117.342	91.1514	-128.915	-159.706	34.2977	-290.496
6_39	-1199.42	-314.104	56.8039	85.9998	-129.714	19.3388	-105.802	-279.574	123.357	-230.939	-354.874	66.3387	-65.8346	-110.719	-177.976	25.0682	201.909	41.8261	-91.5537	-12.1335	-172.38	177.47	179.196	-295.605	130.381	-158.798	-511.367	-8.37573	-199.028	-431.389	249.526	-239.586	-85.5477	-108.572	-87.9649	-190.841	-1.31537	-137.632	119.616	-75.7032	314.593	-82.2509	-20.6174	-1.26324	301.739	-448.979	-177.569	-75.7998	49.0672
6_40	-1216.16	-353.112	228.417	66.7448	-237.037	56.6034	-111.58	-315.924	93.0189	-7.48714	-476.546	12.2735	114.807	-184.564	-238.439	49.8505	120.193	91.6901	-99.4186	124.61	124.431	188.211	195.812	-275.552	87.441	203.453	-216.309	-37.1873	-277.994	-401.149	131.102	-389.902	-42.5367	-101.818	-259.048	198.566	-195.255	65.682	461.263	93.1054	47.2667	-171.486	-112.5	107.275	-51.5015	26.9129	115.98	-374.744	-71.3782
6_41	-1241.14	-363.468	56.6286	-3.96988	-371.426	-128.351	-125.082	-161.563	147.805	-45.8491	-337.914	148.541	62.6354	-21.3309	-207.453	46.8059	51.8233	25.0437	-78.1808	150.329	-39.2286	120.569	164.16	-167.543	249.508	85.8561	-319.651	31.4387	-110.027	-488.396	-8.09096	-368.467	-153.613	-148.882	-119.673	96.3048	19.0119	219.579	204.142	-16.2178	119.862	208.474	190.265	-23.8139	214.836	-62.2777	-284.666	317.438	-178.443
7_37	-1197.95	-299.503	35.3492	121.895	-191.193	-214.759	-180.838	-52.9894	322.721	-16.6147	-411.728	-168.854	9.48009	69.1629	249.107	267.465	-122.857	-42.803	-106.567	-39.1913	-61.1704	-362.36	254.94	-15.5352	-5.09461	340.911	-273.995	-77.5027	512.307	232.097	246.866	197.554	-436.668	-36.5571	20.6385	-28.736	168.853	-45.4257	-212.777	36.9438	-114.929	244.823	-61.0844	-181.939	-36.5768	174.156	69.2259	-244.124	-110.691
7_38	-1215.58	-349.343	84.7344	113.212	-63.7604	-328.604	-64.5655	-201.974	356.46	-57.3908	-531.101	-186.382	35.2349	-142.105	-158.232	338.285	-170.782	-159.216	44.6348	-233.676	-262.596	-382.682	274.603	548.067	-28.665	64.8568	215.585	-65.5409	-29.4666	-37.4939	-63.591	377.659	-258.617	-194.141	19.6797	389.051	-2.83007	-315.231	-254.206	8.58072	-230.159	-20.4719	-29.7693	-6.15334	-20.7451	46.7791	-173.857	-11.4706	-133.447
7_39	-1188.88	-308.726	-62.888	155.311	-55.3864	-135.348	-70.8105	-154.626	244.891	-280.29	-257.46	-41.5659	-7.0335	-8.41369	86.2157	135.4	56.8814	-70.1434	-203.952	-124.69	-109.992	-300.416	152.261	-83.929	-115.18	-116.35	-405.196	-76.7797	199.939	-81.0982	452.603	411.601	-282.609	-136.2	-171.678	34.3437	5.41302	-282.756	-350.624	-99.8038	-107.49	-120.182	-18.554	112.86	192.137	-276.561	-191.544	-118.547	212.269
7_40	-1208.06	-348.513	110.08	133.526	-162.338	-95.4246	-74.6546	-189.678	216.085	-53.2055	-382.849	-95.8365	174.055	-83.6665	23.3599	159.791	-24.3401	-18.9455	-209.878	15.1558	191.112	-288.759	166.641	-64.0252	-160.814	248.787	-108.746	-109.278	120.093	-53.995	331.354	255.503	-239.166	-128.218	-343.695	429.779	-192.221	-75.9567	-1.37078	70.9436	-372.988	-209.408	-110.381	221.87	-164.963	204.565	103.556	-423.404	87.8414
7_41	-1231.02	-357.845	-63.5998	63.0162	-297.238	-281.936	-89.3385	-34.9088	270.42	-91.8381	-239.99	41.5926	123.626	81.4174	56.1338	156.424	-94.5526	-85.1398	-189.247	38.0396	24.9749	-356.369	135.57	43.6554	3.60757	128.537	-212.191	-39.8812	290.061	-140.34	191.922	279.893	-349.735	-176.224	-201.924	325.588	24.9003	77.9823	-261.86	-40.9545	-300.476	174.508	194.899	88.063	103.409	113.562	-299.965	276.921	-20.258
7_42	-1168.04	-314.504	-176.937	216.103	-136.947	-49.221	-141.087	-66.1436	191.524	-251.499	-226.324	30.7781	113.411	112.664	58.8241	65.2661	-20.9119	-221.494	-204.077	49.0803	7.77642	-521.299	-17.6313	166.378	111.656	144.222	-165.003	8.73239	353.481	96.5503	298.087	458.564	-290.026	-7.433	67.7488	309.797	-88.6377	13.3612	-224.239	-76.8703	-160.332	-144.988	-5.05627	110.929	32.6182	-37.8758	109.477	-59.1742	-161.119
8_38	-1235.74	-325.838	151.263	42.5456	203.801	-331.593	104.117	-275.523	237.594	79.9982	-429.817	-172.607	-78.5052	-149.439	-311.858	333.571	127.508	-94.6391	79.3144	-166.413	-263.764	-275.924	-25.5077	510.822	-40.6108	-209.396	331.372	-26.5823	-382.55	-218.441	-392.151	87.5907	109.177	-2.8335	297.371	-57.0065	-49.4771	140.018	-161.465	134.993	224.104	-59.8434	-111.004	99.2573	-181.417	185.965	-22.7476	63.6079	4.88033
8_39	-1208.3	-285.917	6.36735	81.9663	212.355	-139.478	100.868	-230.192	126.521	-141.994	-158.032	-27.5224	-123.046	-14.173	-67.9299	130.114	356.301	-2.55357	-169.129	-57.7083	-109.476	-192.935	-148.527	-118.834	-126.91	-391.997	-284.756	-33.9119	-155.326	-263.854	120.707	119.699	87.4185	54.9263	105.292	-410.722	-37.7544	175.046	-258.516	28.503	348.693	-158.266	-101.634	219.089	31.9803	-135.414	-38.775	-44.1803	350.996
8_40	-1227.42	-325.309	178.896	60.8962	106.621	-101.333	95.1582	-265.716	95.763	83.9113	-282.004	-81.7197	57.9804	-90.4228	-130.207	154.334	275.223	46.6069	-176.291	81.8103	189.298	-183.341	-132.481	-99.7922	-172.384	-26.5826	8.19642	-69.5761	-233.85	-234.543	1.75623	-32.4364	129.28	62.8121	-66.0911	-15.8794	-237.247	378.785	90.2184	199.936	82.4622	-247.301	-193.118	325.537	-325.298	345.274	253.684	-348.668	226.825
8_41	-1253.37	-334.714	5.47512	-9.46086	-26.9633	-286.881	81.0886	-112.817	149.185	44.1555	-139.849	55.4339	5.93605	75.2145	-97.9936	151.018	205.204	-19.3037	-154.434	105.748	25.8398	-250.564	-164.935	9.46705	-7.72937	-147.53	-94.4	1.40153	-64.9221	-321.467	-139.985	-7.50539	20.4445	13.7976	72.6185	-118.086	-19.5979	530.818	-168.626	87.4085	155.221	134.195	111.351	192.471	-56.5617	253.36	-148.749	349.411	118.648
8_42	-1190.59	-292.312	-107.476	143.676	129.838	-53.1653	30.6915	-142.78	71.1868	-113.719	-125.221	41.958	-1.72544	104.441	-97.1319	60.2473	278.937	-154.563	-170.298	117.546	8.16565	-414.811	-318.62	130.48	98.6749	-132.852	-45.751	50.4008	-2.23894	-85.7786	-35.7486	168.469	79.7763	182.845	345.571	-137.043	-132.265	471.119	-131.985	52.1308	297.703	-183.534	-87.9565	216.938	-129.056	104.142	260.041	16.7226	-20.663
8_43	-1303.58	-424.95	53.2934	99.3245	149.586	-130.038	202.071	-135.773	103.891	-158.991	-65.7946	-25.5754	186.613	155.739	-21.6569	143.405	220.646	151.413	-119.779	78.9276	-39.5222	-136.614	-225.446	-55.7004	-219.434	-185.824	389.81	-82.3588	-82.6453	-32.1444	-103.293	-146.474	-56.4226	-209.924	173.852	-286.39	40.2385	250.17	-315.19	7.25692	385.465	-171.132	-105.784	3.04348	-177.273	-64.8454	52.4029	-266.004	41.074
9_39	-1209.49	-362.939	-19.3829	75.3439	-70.6928	67.5753	70.383	-319.604	43.4151	-573.31	-11.5638	-121.772	-209.245	-102.342	-78.9186	-162.958	175.923	66.0126	-291.66	101.459	-143.18	-23.7047	-106.311	-233.775	-284.454	-671.149	-133.05	222.035	215.689	-149.471	42.3689	-26.4961	61.2527	152.437	-114.459	-56.1324	215.596	-187.837	-12.0003	96.4902	-107.336	-36.8686	-33.2076	-182.611	159.616	-175.942	-133.854	59.0018	183.654
9_40	-1227.63	-401.347	152.952	54.052	-179.568	107.451	64.1405	-356.227	13.3112	-347.603	-136.843	-176.254	-28.0177	-177.246	-140.169	-138.121	94.3114	116.679	-298.347	239.264	153.551	-12.3435	-89.578	-213.414	-326.771	-306.045	159.834	187.331	136.106	-120.978	-77.0107	-176.323	103.82	160.459	-284.069	334.553	17.1944	16.1264	332.616	265.005	-370.872	-126.098	-124.218	-73.4366	-193.226	301.193	158.78	-243.743	60.5066
9_41	-1252.82	-411.897	-19.5901	-17.3653	-313.347	-77.2361	51.9708	-202.204	69.1971	-386.198	3.70866	-40.8226	-79.0843	-13.3162	-108.532	-141.924	26.1634	50.0573	-277.618	263.255	-10.604	-80.553	-123.175	-105.266	-163.62	-425.941	56.8467	255.995	304.351	-207.619	-216.002	-152.197	-5.82171	112.329	-144.861	231.135	233.345	169.923	74.4507	154.929	-298.103	253.947	177.9	-205.156	71.9951	210.862	-243.044	449.969	-46.1954
9_42	-1190.58	-368.492	-132.531	135.233	-152.72	153.794	-1.15948	-234.289	-12.1829	-544.762	20.3561	-50.8092	-89.1768	17.7989	-106.592	-232.267	99.3062	-84.351	-291.929	274.496	-25.0909	-241.737	-274.827	13.4688	-56.9446	-413.919	105.679	306.157	367.557	27.7685	-113.333	20.8497	55.5731	280.535	123.566	216.538	122.351	106.254	114.343	119.885	-159.526	-61.3202	-19.9508	-184.53	1.79526	61.6127	163.19	118.3	-186.591
9_43	-1296.78	-495.42	27.2508	88.518	-134.153	75.3978	167.101	-228.749	21.6139	-578.249	77.2574	-116.8	99.2562	70.0764	-33.9377	-142.097	42.6138	221.821	-241.515	233.15	-70.6124	32.3192	-180.2	-166.855	-367.398	-464.654	531.252	173.55	278.701	77.8885	-180.026	-285.56	-78.4716	-107.203	-44.7353	62.6133	287.624	-104.085	-71.045	71.8343	-64.6405	-50.243	-39.8347	-389.201	-45.1122	-105.753	-37.7991	-163.029	-122.441
9_44	-1248.09	-579.809	-350.533	-301.991	131.581	-21.5115	352.232	-322.324	-118.084	-928.057	128.012	-334.431	-747.229	-394.795	-227.474	-428.359	78.1947	-15.0506	191.58	-29.6668	148.625	108.272	-75.0917	-21.9041	-193.828	-161.679	38.5586	69.3566	272.497	-7.04992	-188.57	-19.8428	-59.3563	71.4696	-152.548	29.3487	47.4476	-72.7502	78.6392	186.807	-158.567	190.236	-26.3046	-189.799	-108.568	172.218	-26.4937	53.0532	-69.7779
10_40	-1270.04	-368.107	144.661	210.805	-107.779	69.2082	2.10139	-168.765	141.762	-179.299	-172.094	23.5813	311.708	-16.1276	-101.535	-146.069	93.4839	-10.6976	-89.6069	245.434	373.062	-95.2244	-114.644	-101.104	101.498	393.166	169.081	-195.718	6.197	-11.2157	-105.179	-37.3337	79.0251	15.2952	-275.405	240.57	-287.545	106.022	262.524	-61.0315	35.9625	-221.369	-118.106	198.119	-72.8992	-41.6837	256.806	-143.207	225.214
10_41	-1291.82	-377.569	-28.8686	140.378	-241.099	-117.034	-11.4729	-14.3286	195.988	-218.776	-29.7602	159.572	261.235	148.355	-68.6574	-149.955	24.1314	-78.0025	-69.702	268.038	208.41	-162.448	-146.971	7.08196	266.003	273.539	65.9911	-126.568	173.993	-97.8041	-243.103	-12.1987	-30.8593	-31.2524	-135.063	136.415	-72.2438	258.614	4.75241	-172.125	108.549	158.986	185.722	66.5949	193.498	-131.744	-142.97	551.824	118.268
10_42	-1228.59	-332.838	-141.445	292.052	-80.5648	114.231	-64.2563	-44.4842	116.752	-375.68	-14.4845	149.333	250.457	178.801	-66.1087	-240.731	96.9277	-210.753	-84.293	277.484	191.78	-324.105	-296.702	126.577	371.829	288.795	114.565	-78.4725	237.58	137.45	-140.427	161.268	31.0234	135.809	132.163	120.245	-184.178	194.528	43.3606	-207.943	248.16	-156.595	-12.9011	88.2773	122.947	-282.984	262.24	220.1	-20.5176
10_43	-1337.57	-462.164	19.4231	245.024	-63.8302	35.688	103.073	-42.0796	148.718	-413.15	41.9544	81.1099	436.973	228.836	3.41295	-151.698	40.1899	94.0514	-34.4157	236.75	145.547	-49.2761	-204.068	-55.5525	56.8462	227.078	540.121	-204.38	150.792	186.999	-206.193	-147.714	-102.493	-249.507	-36.146	-31.1555	-14.0918	-17.1211	-138.336	-250.317	337.015	-144.826	-31.3079	-120.759	73.4165	-444.874	58.4549	-64.5829	38.8508
10_44	-1291.23	-547.786	-357.735	-147.145	204.314	-61.8729	290.576	-137.501	8.49743	-762.969	93.8497	-136.418	-412.9	-235.024	-190.284	-438.44	76.1505	-141.846	399.923	-24.0544	366.124	25.5511	-99.7538	90.8455	233.164	534.546	49.0566	-312.856	142.899	102.368	-219.14	118.446	-82.8454	-72.4409	-143.861	-63.7727	-256.589	15.7984	8.84601	-138.048	249.339	94.902	-18.679	79.9971	11.7193	-169.019	71.1228	153.327	94.454
10_45	-1261.8	-350.211	13.8951	165.81	-94.4881	68.9036	-114.016	5.03378	152.708	-99.3634	-54.9	52.2098	250.952	177.066	53.8531	-131.098	-42.6583	-23.7164	35.8318	377.994	262.349	-52.3851	48.3656	39.3676	146.276	414.853	47.0476	-350.229	25.1212	162.707	-425.93	-101.628	142.621	119.888	-13.1536	128.787	4.63958	113.226	-21.4226	-112.054	10.453	-108.824	-257.859	-58.3873	279.056	-169.762	-31.9709	268.159	364.614
11_41	-1244.59	-517.665	-857.05	-908.466	-1011.43	-632.869	166.923	424.96	139.552	80.8828	30.7012	452.328	287.287	104.6	87.6923	7.05997	-95.2117	-12.7418	-24.902	69.7125	-25.7416	23.1167	95.7644	24.4837	-21.8815	-124.222	-83.709	154.733	-66.349	-174.707	31.7255	-24.6682	59.0721	-0.752912	-51.7089	26.4145	-19.4434	176.951	4.20344	15.6538	-42.5081	151.441	261.135	80.6298	47.0072	158.301	-153.509	240.716	-27.2223
11_42	-1185.67	-476.282	-971.518	-757.418	-854.443	-402.539	116.564	395.226	60.193	-77.0688	47.7807	443.325	278.699	135.825	89.4046	-84.2293	-22.9167	-147.852	-40.5495	81.6217	-41.2198	-140.124	-57.7385	145.002	85.5759	-111.163	-35.8605	203.923	-2.90646	60.2627	136.937	149.915	119.918	167.352	218.972	9.26813	-133.504	115.84	41.3884	-20.1752	99.6372	-163.629	64.4184	103.731	-25.6889	9.68066	252.438	-90.9831	-167.463
11_43	-1295.65	-607.895	-806.55	-797.909	-830.964	-477.772	285.886	399.975	91.7949	-120.816	103.894	370.832	465.674	185.568	162.178	-0.494233	-78.9245	155.059	6.96378	40.7929	-88.8568	131.772	35.4416	-40.6685	-228.814	-163.045	398.21	72.5574	-84.4949	109.757	66.0601	-163.307	-15.4879	-223.433	48.9681	-139.151	38.8895	-97.53	-142.671	-63.9643	190.926	-151.031	44.0501	-107.786	-73.2845	-157.503	46.9446	-370.18	-105.262
11_44	-1243.67	-668.799	-1125.68	-1132.7	-555.675	-553.872	436.719	286.776	-35.8238	-430.637	143.576	155.691	-349.89	-257.25	-38.4508	-269.076	-32.0542	-78.3139	422.059	-205.043	124.474	206.507	134.463	108.616	-54.4081	126.751	-89.553	-24.3058	-88.0997	26.3148	60.2297	96.5255	4.27042	-44.9014	-54.0581	-168.712	-193.18	-61.891	6.84825	50.7462	90.4842	86.2317	57.9291	92.6318	-135.122	123.549	54.2015	-149.141	-49.9533
11_45	-1217.42	-492.247	-814.474	-884.696	-866.548	-448.797	65.422	445.632	96.6762	201.469	7.16354	345.976	278.213	133.769	210.737	26.5476	-161.469	41.5419	80.0937	180.537	27.8184	132.822	291.221	56.7132	-141.55	15.4666	-104.692	-68.9878	-216.779	84.3719	-150.322	-115.272	232.685	151.499	72.4648	19.0612	57.1876	33.6046	-22.604	76.5503	-140.089	-114.466	-180.825	-43.4845	131.891	123.664	-43.8956	-41.911	220.366
11_46	-1207.68	-127.15	-759.421	-1232.49	-425.094	-784.801	448.509	318.865	-294.791	393.043	121.11	455.471	148.564	-68.6141	-238.069	390.205	94.615	63.6225	-155.594	50.7691	-223.273	-82.2631	-343.74	-95.2582	112.041	62.3925	0.315537	63.203	31.9425	-4.70216	65.9577	37.8383	80.5458	-66.3729	-146.878	-73.9392	44.9474	-236.371	95.9905	-5.20526	7.48479	40.3905	-45.838	-35.4971	-82.0134	54.8954	61.3368	-40.7572	78.212
12_42	-1291.89	-352.044	-1026.61	-200.618	535.006	859.058	-381.632	-400.79	-397.037	35.1597	-231.701	66.92	460.166	118.428	203.531	-85.4811	-197.756	-157.395	-11.8126	57.89	-134.994	-220.291	-103.457	146.538	58.5472	-31.7898	-51.4738	222.81	89.1357	-64.9726	74.9066	121.906	-60.1332	84.9481	197.257	66.3208	-109.001	270.348	22.7355	-39.5369	48.6619	-5.21465	74.0911	49.1533	1.02415	-23.7122	172.899	65.8698	-109.68
12_43	-1400.17	-481.161	-863.014	-243.657	549.761	775.178	-210.172	-395.155	-361.339	-8.12082	-174.532	1.75403	642.105	170.833	271.971	-0.91061	-251.241	145.962	35.2052	19.354	-179.906	53.2794	-11.3758	-36.6419	-252.422	-87.5714	377.806	90.5725	5.10364	-15.1649	7.65113	-185.656	-190.475	-300.611	28.9303	-82.7592	59.4302	57.3325	-159.884	-82.3081	138.517	5.88152	53.3458	-160.33	-46.9512	-188.768	-28.6205	-215.289	-49.1028
12_44	-1346.34	-556.975	-1201.14	-605.28	801.351	662.517	-34.3494	-474.045	-484.684	-331.731	-125.609	-204.951	-192.188	-283.289	76.8198	-279.134	-210.299	-89.1352	455.752	-232.153	39.4083	123.269	86.1936	108.519	-71.8251	211.701	-105.507	-8.46894	-8.59138	-97.6825	5.87154	76.4096	-164.796	-118.195	-78.2308	-111.217	-173.692	90.1874	-12.9191	29.5602	48.157	239.359	67.8593	39.418	-115.394	90.3879	-21.3373	2.02083	5.50533
12_45	-1323.43	-367.857	-871.245	-327.204	522.744	811.094	-432.705	-349.557	-360.994	312.106	-271.114	-28.8723	458.361	117.405	323.855	24.4395	-335.965	30.019	106.693	155.78	-66.1906	49.5873	243.402	58.1438	-166.898	93.3149	-119.012	-49.0952	-121.97	-39.2053	-208.715	-139.913	51.7344	68.7314	52.6273	75.3726	77.8659	189.37	-41.6988	55.9071	-187.96	42.5543	-169.657	-96.7569	155.991	90.7293	-120.482	113.633	274.631
12_46	-1310.92	-8.00787	-817.551	-691.4	932.768	446.424	-31.3952	-454.843	-744.667	500.209	-143.856	87.2782	315.339	-85.7631	-124.977	389.467	-86.321	51.9162	-134.886	22.7245	-314.93	-165.898	-392.716	-98.1619	93.9372	147.404	-18.2963	84.5481	122.83	-128.001	7.21811	7.98425	-93.1087	-142.204	-161.907	-16.2085	64.6393	-82.6567	78.7714	-23.7381	-39.7888	194.56	-33.3539	-88.8001	-59.7534	20.9074	-18.499	114.964	137.01
12_47	-1382.67	-342.292	-804.392	-238.726	510.811	815.921	-440.039	-526.858	-444.814	256.614	-203.905	-74.5336	427.778	93.3248	125.721	22.6423	-330.333	23.8947	84.753	-18.4179	1.07355	60.4398	102.316	19.2084	-154.415	-42.0652	-34.1597	226.233	-145.403	-33.4599	189.656	26.9991	-0.0845785	105.801	-76.2636	-128.206	-37.2311	10.0392	-36.7111	17.547	-6.57517	-130.8	421.665	106.804	15.1369	127.506	-39.435	118.063	-139.846
13_43	-1321.47	-408.935	-20.4887	119.291	87.8194	-109.415	-20.962	-147.303	54.0153	-197.323	30.4823	120.08	-74.0297	145.338	135.631	187.604	57.5235	167.049	-144.57	175.024	202.813	45.5576	-95.5768	-53.8498	-303.029	-27.1409	418.721	-149.634	-310.064	342.886	122.106	-399.178	-93.5242	-403.7	36.4901	14.1185	366.394	17.6278	-306.558	-260.905	-16.7453	-58.017	104.53	-48.0969	-41.5087	-238.092	78.6646	-208.344	-135.464
13_44	-1271.04	-492.414	-397.791	-274.204	352.713	-206.606	163.667	-242.906	-86.2405	-544.632	81.3877	-99.6189	-923.22	-320.543	-58.7667	-96.3232	92.4025	-69.2122	290.217	-88.1802	424.06	123.882	11.5559	92.095	-127.56	278.885	-76.3779	-255.445	-320.926	260.289	112.954	-131.924	-74.6945	-226.874	-71.334	-19.6482	126.793	49.6231	-159.53	-149.129	-110.126	182.6	119.362	155.791	-103.406	39.6639	90.8876	7.719	-81.9396
13_45	-1240.78	-292.319	-25.7291	35.4687	57.3696	-80.6359	-245.887	-103.362	56.8219	125.045	-66.1155	93.1594	-264.916	92.8858	183.203	215.839	-25.3357	50.1563	-74.7858	311.807	322.582	44.7874	160.976	41.8401	-213.278	152.531	-82.8385	-291.732	-444.012	321.287	-92.2514	-353.446	153.562	-31.6858	60.9702	174.944	386.92	151.694	-188.15	-123.476	-347.784	-20.5798	-119.588	15.4818	163.04	41.2642	-11.5711	120.37	186.683
13_46	-1232.17	62.8074	-1.41799	-347.699	494.711	-443.498	162.399	-216.984	-348.101	330.804	57.2722	208.632	-389.24	-113.356	-276.912	603.615	226.211	76.9206	-318.168	180.467	61.7241	-179.199	-489.288	-121.211	51.8977	215.139	19.5819	-158.904	-188.924	226.732	122.306	-203.266	4.99508	-253.371	-163.901	77.4149	377.955	-128.333	-64.8979	-204.049	-202.45	138.722	13.5812	21.3778	-48.193	-31.7632	93.1928	124.105	52.0301
13_47	-1301.47	-266.535	40.2937	123.565	45.5267	-73.1294	-253.751	-281.685	-26.7799	69.337	0.0318292	46.18	-294.169	68.5852	-15.1669	215.076	-20.0169	44.3989	-95.8897	139.252	387.698	55.3127	18.309	3.35844	-202.08	16.928	0.698528	-13.6216	-466.824	327.094	306.669	-185.249	101.008	7.45403	-69.2302	-30.8459	269.891	-27.9349	-181.628	-162.332	-164.387	-193.955	473.977	220.765	21.9308	78.7962	69.7585	124.861	-228.335
13_48	-1266.67	135.318	203.676	-42.0325	326.569	-287.142	-75.6367	-192.171	-79.3629	-15.4833	76.955	241.414	-467.192	159.609	213.831	250.696	131.491	57.8743	-42.9917	209.321	239.141	104.784	108.765	100.186	-93.9495	-132.701	47.69	134.418	-366.493	423.539	205.616	-209.833	-236.835	-204.953	229.993	376.852	84.0957	188.02	-61.7913	-166.089	-95.834	177.175	27.097	111.976	115.474	-149.617	68.6489	-48.4043	-39.209
14_44	-1276.95	-472.046	-381.326	-273.591	318.022	-259.001	98.8621	-211.93	-200.056	-478.649	128.13	-87.3091	-756.016	-304.792	-100.677	-133.89	90.5864	-62.6208	461.202	-207.254	350.198	254.94	113.487	77.0085	16.9919	321.308	-67.7968	-221.597	289.108	-64.2788	35.0076	118.947	81.6202	53.215	166.538	-188.098	-211.007	52.776	29.7564	60.3504	-13.3314	-205.879	-66.5569	-153.374	-15.634	84.2434	-220.373	-61.6462	5.23726
14_45	-1247.03	-271.997	-9.25351	37.3658	21.7649	-132.324	-311.676	-72.5017	-56.7414	192.972	-19.1772	106.035	-96.5554	109.294	141.827	179.527	-27.8245	57.3972	95.7586	193.126	247.916	176.711	264.171	26.825	-69.4661	194.2	-73.6573	-259.302	168.086	-2.1516	-172.466	-103.002	310.45	249.802	300.087	6.59361	47.6695	155.093	0.460766	86.5313	-252.226	-411.306	-307.612	-294.589	252.801	85.8356	-324.645	52.2591	276.321
14_46	-1237.24	83.2426	15.447	-346.746	460.108	-496.038	97.1526	-186.943	-463.169	398.591	104.759	221.564	-222.077	-97.8742	-318.869	566.921	224.15	83.3263	-148.261	62.0249	-14.0257	-48.0681	-387.858	-136.953	196.034	256.374	29.691	-125.328	422.716	-96.9826	43.8267	47.5286	161.928	26.5093	73.8901	-90.5812	39.187	-126.236	124.258	5.18973	-105.674	-251.392	-174.561	-288.784	40.0658	11.9395	-218.809	54.8501	140.478
14_47	-1306.68	-245.749	55.4938	125.741	9.72508	-125.761	-320.79	-251.697	-141.265	136.475	51.0475	58.8061	-124.709	85.3371	-55.6137	177.795	-23.1997	51.6501	73.076	18.4165	313.958	187.609	121.421	-13.3172	-57.4287	55.7124	11.2987	20.568	142.857	4.81269	229.42	67.3737	257.201	285.974	168.459	-199.083	-67.2116	-24.6365	7.25119	45.9091	-67.8912	-583.721	289.387	-87.8036	109.51	124.067	-240.8	57.9964	-141.497
14_48	-1271.16	155.232	221.312	-40.5502	292.177	-341.819	-142.048	-162.152	-196.268	50.9134	125.732	254.274	-300.196	175.686	173.342	214.233	129.478	63.398	124.38	91.4379	165.107	237.202	212.218	84.6204	50.1098	-94.6574	58.913	169.453	241.888	101.921	128.139	41.0416	-82.7984	74.8973	469.792	211.777	-254.285	191.855	127.015	40.2553	-0.321771	-209.56	-158.234	-196.796	204.054	-106.19	-241.632	-116.197	47.5501
14_49	-1193.41	-395.116	117.842	369.719	-178.895	-202.177	-262.439	-125.496	-426.23	306.16	189.8	128.857	-107.429	-7.37612	153.321	152.082	124.759	-443.092	140.367	-242.668	251.175	317.643	138.152	-6.21216	113.441	-31.4555	131.668	-4.33214	464.762	-321.199	-168.218	-48.9591	56.0353	-101.821	90.9505	-184.558	40.7771	140.714	-114.787	-121.299	-226.768	-379.558	-161.389	-127.206	21.1714	37.4265	-150.322	-113.426	-24.3351
15_45	-1233.02	-308.969	-22.5323	-15.6719	107.125	-53.5489	-244.115	-33.0776	-52.1536	253.981	106.639	94.0327	33.0373	231.877	206.123	-107.213	-4.18158	-54.0698	-271.7	269.481	249.146	-43.1594	360.621	76.8055	-69.5898	-104.388	-256.774	-345.699	-143.933	255.188	-622.099	-114.583	8.93155	312.215	-110.413	45.4207	-126.024	-223.382	-1.06736	192.404	35.2707	66.9692	-121.137	13.5812	191.785	92.2475	-142.833	-44.6094	137.127
15_46	-1222.27	46.7516	2.11591	-399.603	545.179	-416.854	164.867	-146.442	-458.215	459.904	229.815	211.571	-92.4471	25.9056	-254.421	280.909	247.926	-26.8053	-515.494	137.325	-12.895	-267.393	-291.234	-86.1751	196.73	-41.5527	-152.683	-211.145	112.662	160.05	-405.607	36.0696	-139.303	89.4022	-335.935	-51.0635	-134.353	-504.137	122.731	111.325	179.28	227.995	12.0148	19.6302	-21.3036	18.4723	-36.9202	-41.548	0.0628035
15_47	-1293.27	-283.243	43.0964	73.0896	95.4572	-46.8547	-252.52	-211.345	-136.082	197.291	174.16	47.0351	3.83277	208.288	6.84818	-107.41	0.836863	-59.9374	-292.257	94.7842	315.383	-32.1737	217.829	37.8456	-58.4005	-240.522	-171.857	-66.3122	-167.796	262.083	-218.237	55.0293	-44.2431	349.925	-239.608	-161.21	-241.789	-401.699	3.97921	151.806	218.151	-108.314	476.304	219.987	49.3769	129.627	-60.274	-38.7145	-280.201
15_48	-1256	118.788	208.332	-93.7074	377.102	-262.96	-74.1006	-122.385	-189.969	111.755	250.692	242.62	-170.705	297.499	235.936	-71.3159	153.336	-46.9852	-240.795	166.851	165.26	18.2232	307.537	134.187	48.5598	-390.653	-123.158	82.0987	-68.0453	358.681	-319.236	29.3026	-381.859	136.685	62.0604	249.041	-427.719	-185.022	125.414	145.999	284.282	265.668	26.3929	110.98	142.783	-101.757	-61.3986	-213.28	-90.2078
15_49	-1179.79	-432.231	104.997	318.428	-94.9221	-124.575	-195.975	-86.2804	-422.11	367.027	315.203	116.881	19.7114	113.903	215.815	-131.296	149.383	-553.45	-221.844	-166.61	251.091	100.184	233.983	43.3578	112.508	-322.987	-47.2214	-92.0034	159.971	-68.0654	-612.804	-59.4715	-240.048	-40.5549	-311.713	-148.871	-132.392	-232.264	-117.818	-16.5118	55.9231	90.7191	21.415	177.338	-38.4195	41.8724	27.7618	-209.985	-161.298
15_50	-1208.46	202.657	325.132	-112.732	218.05	-428.112	-180.273	-165.72	-278.96	159.045	443.835	-118.201	258.025	-7.35216	15.8398	-706.149	-65.4592	120.461	-380.471	112.097	-42.2582	-293.309	209.96	340.084	-150.938	-153.941	-458.206	-320.517	-80.4797	167.21	-326.498	-79.5503	-88.6886	-92.6891	-116.794	-92.3029	-133.424	-187.443	31.2858	138.212	175.224	-17.7965	51.8625	-33.3187	-65.6823	51.6436	-28.8201	-98.0973	-157.613
16_46	-1227.99	50.8191	217.438	-331.931	364.739	-560.284	96.5568	-244.768	-498.068	425.613	172.773	114.258	-24.8863	-171.878	-519.765	406.236	117.807	213.502	-149.556	73.0038	-141.765	-120.997	-383.723	-162.127	91.0905	294.104	76.6481	-19.0642	334.452	-74.07	52.412	193.322	206.437	22.8601	-56.2373	24.8203	133.51	-147.43	134.199	-67.7977	19.6662	73.1337	21.8136	-39.7191	-32.9678	-191.574	15.6876	41.77	-166.297
16_47	-1294.56	-278.061	257.154	139.634	-87.6715	-188.724	-319.341	-308.075	-174.414	163.539	116.739	-50.0983	73.0303	10.4233	-255.861	17.3449	-129.541	182.346	72.8258	29.2529	185.469	113.525	126.434	-39.555	-162.74	95.2841	58.2492	126.613	55.0173	27.8095	236.305	210.973	299.788	280.989	37.7986	-85.0428	27.7701	-45.8332	16.6695	-27.1697	55.9394	-260.751	481.443	159.496	38.053	-80.3333	-7.87083	43.7667	-443.739
16_48	-1262.92	122.488	423.126	-26.028	197.075	-405.324	-142.273	-218.978	-229.716	77.6383	192.195	147.444	-103.909	102.011	-27.6926	53.5901	23.3896	193.008	124.026	102.604	36.9528	163.738	215.347	59.8351	-54.7292	-55.5676	105.686	274.594	153.832	125.705	137.48	185.669	-38.3943	71.489	339.249	325.369	-160.578	169.801	136.576	-31.9874	125.763	112.112	36.1635	50.3152	131.221	-309.366	-9.51589	-129.332	-256.345
16_49	-1183.08	-428.197	319.097	383.424	-274.657	-264.037	-260.136	-181.348	-458.399	331.029	254.856	19.7184	89.9026	-81.33	-46.9966	-6.52506	18.3917	-314.228	140.344	-230.128	123.862	245.379	142.884	-30.8722	9.15442	8.72176	178.68	99.3648	377.473	-299.135	-160.729	93.429	98.3903	-105.14	-39.6593	-72.87	134.579	117.815	-104.983	-193.021	-102.774	-62.0744	30.4469	117.05	-48.7914	-163.966	78.1766	-125.948	-323.552
16_50	-1208.97	208.728	538.89	-46.9231	36.4027	-568.903	-244.702	-260.808	-317.087	125.499	383.338	-216.466	327.39	-205.914	-248.189	-578.2	-195.224	359.375	-16.4266	47.676	-169.18	-147.673	118.299	262.693	-254.968	181.698	-230.211	-126.297	140.014	-67.3541	130.543	77.8745	254.973	-157.34	161.621	-16.9691	136.072	166.655	43.6267	-42.3512	14.0399	-171.532	61.3731	-91.3846	-77.019	-157.388	24.3528	-13.8837	-321.456
16_51	-1236.79	-327.743	352.053	109.574	-42.305	-312.083	-253.221	-226.269	-214.38	106.115	216.525	-78.7242	179.656	-24.6221	-305.766	7.40746	-137.844	317.834	215.458	-28.5657	-10.4616	150.775	194.085	-230.214	-216.497	149.188	224.921	24.2181	182.406	-165.713	116.299	291.334	386.529	320.281	179.482	206.817	40.7604	60.2503	12.9766	1.41595	104.97	350.569	77.2738	187.294	1.76672	-230.938	12.3547	-136.247	-143.626
17_47	-1314.78	-289.306	206.918	123.639	-76.3132	-191.514	-187.868	-253.529	-125.654	113.413	68.8291	-48.7924	-22.0501	89.3831	-13.6571	-21.1145	-193.137	74.6479	91.3469	-95.6931	227.646	91.1659	125.706	-76.218	116.604	-14.7123	58.7191	429.908	-316.282	130.523	313.901	178.11	-76.7243	181.863	-319.99	-109.827	139.284	-110.757	-133.528	148.293	252.126	-345.584	160.305	-55.2952	62.58	229.912	181.346	325.998	63.2273
17_48	-1281.36	111.901	371.401	-41.7511	206.476	-406.564	-10.4452	-164.538	-179.568	27.9891	145.219	148.786	-197.334	178.822	215.057	15.0119	-39.28	85.9752	142.493	-23.2886	77.9058	140.38	214.77	21.5893	222.353	-165.374	105.605	575.914	-216.847	228.744	213.793	151.939	-413.623	-29.6809	-18.5262	298.788	-46.8862	105.94	-13.3863	142.882	318.354	26.2797	-285.587	-162.669	155.789	1.21996	180.017	153.96	252.228
17_49	-1201.75	-437.995	267.345	366.163	-263.243	-266.695	-129.86	-127.61	-410.145	283.52	210.394	20.2232	-4.44553	-3.68617	194.017	-46.3924	-44.5441	-418.369	158.922	-351.897	164.825	220.458	140.042	-68.1614	282.812	-100.136	181.739	395.397	14.0529	-197.091	-85.1602	65.0253	-269.971	-202.771	-388.647	-96.3757	241.688	56.5347	-251.716	-18.8209	89.4382	-145.249	-287.616	-97.2035	-25.0486	143.666	264.662	149.622	174.558
17_50	-1232.31	196.323	489.348	-61.021	46.4036	-572.581	-114.86	-207.698	-269.547	75.4448	339.183	-215.378	232.009	-127.415	-5.14857	-619.159	-259.991	253.474	3.74447	-78.6252	-128.599	-169.961	118.484	224.896	24.131	71.0215	-227.522	178.263	-231.579	36.5018	207.612	44.8957	-122.326	-260.076	-197.552	-41.6297	248.541	103.07	-106.792	134.846	212.105	-257.887	-262.605	-307.919	-52.8133	152.747	213.488	268.835	187.258
17_51	-1260.82	-340.474	303.669	96.0895	-32.4887	-316.6	-124.713	-173.686	-167.843	56.5781	172.355	-78.1101	83.59	54.6778	-64.8343	-31.7838	-204.521	213.194	235.929	-154.195	28.9503	130.216	194.5	-269.16	60.7961	38.7421	228.659	328.315	-187.494	-63.8384	194.265	258.384	11.0783	220.17	-177.22	183.084	152.025	-2.92238	-137.787	178.246	302.544	265.676	-244.579	-27.715	26.2498	77.396	199.575	143.953	363.359
17_52	-1253.26	-357.316	200.869	238.366	30.8629	-88.7601	-124.063	18.1608	-140.569	-146.756	202.349	187.611	32.3581	41.7081	21.4568	-136.28	-84.6483	-222.601	248.542	-168.374	-8.72042	-291.488	-84.4754	-229.053	447.074	61.3183	144.44	369.698	-453.468	170.379	260.131	92.4602	-96.0458	135.794	-205.688	-24.9336	271.513	-111.868	71.43	178.689	167.462	-165.832	-263.105	-243.692	156.864	263.957	10.3747	98.4541	27.2439
18_48	-1263.32	208.805	199.186	-15.4958	195.207	-231.127	-182.554	-94.3411	-34.5045	1.85968	165.005	162.646	-117.654	314.971	127.298	-64.4975	193.1	-93.166	62.5339	147.626	24.6774	81.7374	95.208	183.417	175.377	-346.524	10.058	261.369	-76.227	230.298	241.147	7.46239	-201.485	-169.977	339.325	162.482	-205.068	203.77	350.808	-191.052	-93.2304	351.366	-81.9606	142.126	-136.645	-112.495	-201.759	-89.3153	197.375
18_49	-1183.27	-340.215	94.7008	397.542	-276.971	-90.1036	-302.277	-56.7408	-266.281	258.203	230.042	38.3959	74.7192	129.011	108.751	-124.097	186.409	-599.916	79.4535	-188.952	110.917	164.629	22.3643	89.4605	237.461	-277.798	83.4686	83.2048	154.527	-201.193	-58.0594	-82.2307	-59.9592	-344.47	-38.9967	-238.71	88.4336	151.207	105.183	-350.194	-321.336	173.932	-86.1803	208.496	-315.929	29.7274	-110.492	-88.9036	122.93
18_50	-1214.31	294.578	316.612	-34.9014	35.0333	-397.03	-288.374	-137.231	-123.245	48.9868	360.109	-201.793	314.418	7.40936	-95.7007	-701.14	-25.913	73.8697	-76.6159	91.6434	-185.413	-231.492	-4.09304	387.508	-26.3377	-109.541	-327.318	-143.654	-89.0678	35.9101	236.093	-101.67	95.2787	-401.768	161.857	-182.331	90.6511	201.165	258.48	-200.317	-204.481	67.114	-56.7016	-1.32351	-348.508	40.71	-170.504	26.16	132.287
18_51	-1243.58	-242.693	131.887	122.701	-43.7666	-139.861	-297.608	-102.844	-21.5011	29.9331	192.608	-64.3705	165.529	189.604	-155.806	-110.887	30.1087	33.1787	158.3	14.0307	-26.5344	70.067	72.8875	-110.569	11.2642	-141.068	131.758	7.96717	-44.7801	-65.173	222.952	113.72	228.877	81.2807	181.834	44.3482	-5.38721	94.4	226.762	-156.316	-112.125	595.745	-39.539	281.363	-269.689	-35.2569	-183.726	-99.0135	311.343
18_52	-1232.32	-258.108	27.4543	264.534	17.7695	90.0308	-296.47	91.7368	7.04846	-172.904	221.063	202.444	115.826	174.558	-66.9856	-215.182	146.866	-401.599	170.023	0.414855	-64.7311	-352.235	-207.054	-70.4544	399.256	-117.006	47.8127	51.8204	-313.701	170.189	288.056	-53.3925	116.281	-2.41341	149.831	-166.053	115.398	-16.1156	435.508	-154.555	-247.217	157.895	-58.4244	60.9482	-133.346	151.502	-369.535	-144.747	-29.2291
18_53	-1211.09	294.4	13.5293	-331.109	-226.731	192.613	-520.621	266.266	-51.2728	-55.769	1.52408	-568.125	-201.053	810.009	-371.802	72.6459	169.267	-277.784	-164.154	32.9451	50.4315	151.037	-19.0408	292.808	42.3916	-202.237	38.955	-57.2423	-11.5968	72.5462	278.009	86.2283	108.534	-246.949	-21.1613	-171.381	-30.8215	119.197	375.259	-151.026	-56.3222	156.925	-7.70615	45.6541	-179.85	33.7988	-93.8259	52.2455	170.947
19_49	-1136.4	-450.023	35.8009	245.769	-476.001	-153.933	-326.844	157.339	-414.615	153.963	302.403	-596.76	25.1773	-202.447	454.567	172.643	-13.3282	-337.283	17.5617	-517.198	93.4822	93.5885	-299.39	-206.292	205.987	-64.8243	43.4436	6.43669	75.5847	-309.118	-307.57	-291.958	-267.606	-45.7279	136.961	54.3033	-51.2788	-76.1861	-227.352	-136.738	-189.669	-57.0643	16.8838	137.599	-6.52211	-66.8085	118	-54.6985	32.1824
19_50	-1166.31	184.775	257.427	-185.431	-165.914	-458.765	-313.023	79.1037	-271.234	-55.9383	430.601	-837.913	262.935	-325.225	253.36	-397.957	-228.132	337.678	-138.145	-241.256	-201.592	-300.747	-327.645	86.7113	-57.6292	106.031	-363.327	-220.928	-166.79	-73.1314	-17.4629	-313.937	-114.768	-99.1052	338.128	115.025	-50.9224	-29.5779	-79.4493	15.1475	-72.1051	-167.593	47.7257	-73.7303	-34.4848	-57.1076	62.7875	60.9012	38.7518
19_51	-1196.59	-354.467	71.9306	-28.4951	-242.622	-201.668	-320.558	115.469	-170.285	-78.1745	267.454	-705.258	115.722	-146.924	197.331	187.085	-170.433	296.37	94.8886	-317.443	-45.9312	-1.92592	-251.494	-410.477	-22.6372	76.2654	93.8724	-70.0332	-121.625	-175.175	-31.7725	-100.16	17.7154	378.198	359.418	339.582	-145.416	-138.533	-111.634	59.4659	20.6775	356.665	64.4328	209.507	43.0246	-132.593	48.0312	-62.9496	218.089
19_52	-1186.59	-368.381	-32.5807	113.773	-180.828	26.7402	-321.724	305.786	-141.335	-277.198	295.388	-434.572	64.2013	-158.738	280.143	83.3388	-53.1214	-138.802	108.453	-329.9	-81.6007	-422.787	-530.96	-367.069	366.704	95.2747	7.27598	-28.6377	-391.329	60.85	36.898	-265.11	-90.8459	296.534	324.86	128.816	-27.5752	-244.526	98.0901	59.3593	-114.772	-76.4807	44.9255	-8.89403	176.042	52.9246	-140.407	-109.095	-118.88
19_53	-1162.11	181.855	-43.0849	-475.845	-418.982	124.265	-539.38	476.98	-196.987	-161.84	76.4477	-1190.27	-246.775	469.179	-21.2662	362.68	-32.8413	-17.2397	-224.206	-294.419	31.8452	78.1766	-340.951	-8.02617	8.42504	18.243	2.76217	-133.14	-84.6556	-38.3188	23.4257	-125.852	-102.054	49.8754	154.184	122.315	-170.734	-112.581	35.5114	65.2839	75.6182	-81.2129	96.0091	-23.8933	129.852	-64.2434	137.916	86.8155	77.505
19_54	-1207.88	-329.672	-253.541	43.1014	157.523	-152.544	-681.351	848.402	178.206	83.8508	132.689	-718.559	27.8903	-823.252	420.032	235.731	151.996	337.246	-38.296	7.00876	80.1282	42.1726	-331.522	-65.5048	173.252	-123.557	11.4754	78.7467	-43.5569	-10.3699	-41.4739	-122.347	-137.374	60.8333	114.448	73.2291	-170.38	-19.7245	-58.2044	56.4308	-17.4355	-24.0266	149.378	91.0718	81.2371	-90.1128	12.2475	44.3094	51.1213
20_50	-1225.04	681.61	593.439	-198.9	143.542	-298.52	-47.6097	-77.0234	-127.992	-73.6563	311.586	-172.326	391.34	-36.1356	-187.745	-628.428	-197.312	261.58	73.9159	240.971	-157.116	-187.779	-23.9556	397.155	-45.2583	83.7205	-113.274	-232.623	20.2863	-188.349	130.407	-162.503	83.4262	-248.057	-137.803	-210.135	63.2811	30.7714	-275.414	-19.6972	-126.056	52.2499	-107.779	-21.7827	261.832	208.603	59.6761	-122.123	-77.4163
20_51	-1255.69	150.786	412.638	-44.483	64.3147	-42.2491	-58.8785	-40.9901	-29.7831	-91.7574	144.436	-33.375	239.566	147.287	-248.285	-40.2225	-143.185	223.691	308.106	164.529	0.817035	110.273	50.6536	-98.9664	-7.97976	50.9907	344.129	-80.2733	64.9866	-288.591	117.134	53.3719	214.899	231.696	-117.343	16.4385	-33.7176	-74.861	-306.61	23.6191	-34.2686	579.369	-88.7576	259.108	339.631	133.503	46.1819	-247.219	100.217
20_52	-1246.55	133.782	307.922	98.4304	127.249	188.545	-56.9185	154.325	-0.123644	-295.134	173.457	236.127	189.945	133.545	-159.48	-145.203	-24.3376	-214.901	319.846	149.422	-38.6604	-311.341	-229.186	-58.8424	381.039	74.861	258.423	-39.9314	-202.197	-53.4043	183.907	-114.514	103.685	146.662	-147.2	-192.217	85.9808	-182.319	-95.3606	24.9177	-169.279	143.84	-107.729	40.7764	471.52	318.764	-142.275	-291.786	-235.866
20_53	-1217.42	671.032	281.643	-489.094	-120.162	285.911	-279.737	319.053	-52.5145	-179.067	-44.1077	-542.263	-115.651	757.133	-459.885	139.339	-1.65163	-89.5826	-16.3987	179.192	78.3417	195.114	-35.2337	301.93	19.9917	-8.5221	247.292	-143.679	94.4162	-149.176	172.505	23.9295	98.6258	-93.9609	-317.547	-199.796	-54.63	-52.0682	-154.269	28.6658	20.761	135.562	-60.2941	24.553	425.915	198.302	136.019	-93.1851	-39.6926
20_54	-1273.43	171.115	82.894	24.9982	465.095	10.6716	-429.985	706.262	327.8	71.3907	17.949	-63.4431	156.835	-544.948	-17.2836	8.85153	185.455	268.108	176.675	487.013	121.428	156.027	-35.7575	238.915	187.971	-149.75	261.349	69.4689	141.095	-120.113	104.933	25.863	54.1788	-89.3629	-358.099	-246.576	-60.2271	41.7153	-253.865	19.3559	-71.5219	198.098	-2.94102	144.866	376.418	174.307	9.37794	-136.581	-64.4454
20_55	-1232.29	614.873	486.497	-192.117	93.6285	83.5908	27.909	123.582	-7.95232	-100.568	-38.8548	276.404	130.977	122.657	-313.729	-48.4567	-145.088	-32.3977	242.297	236.957	79.449	-7.67551	-64.4604	-5.70145	-76.9624	-27.0937	113.708	-21.8937	29.115	-207.697	180.974	-313.826	-89.6897	136.325	-21.9051	-266.164	-434.849	-150.915	-572.401	47.2574	-294.658	209.393	-218.268	96.0321	185.25	96.8096	63.3071	26.9974	-97.1179
21_51	-1140.34	119.845	437.851	-89.6354	-139.703	39.9808	-251.66	127.701	-224.121	-84.2253	42.9332	-78.6094	162.471	-42.4792	-204.748	122.157	-12.5535	-24.3267	556.364	181.647	-181.657	-116.534	240.831	-572.28	-395.418	55.5097	25.7986	2.44282	13.5333	55.172	-224.916	280.082	129.772	58.4353	24.1715	215.719	109.678	-2.52428	-19.5483	8.61747	197.888	260.08	-8.63139	154.046	-201.445	-67.7542	-98.3515	-63.2619	153.917
21_52	-1130.39	106.536	330.033	50.4157	-74.3682	264.429	-250.578	316.4	-189.608	-283.52	68.3944	188.803	110.819	-53.2085	-121.501	17.6157	102.064	-452.732	563.18	168.442	-214.845	-534.462	-42.2194	-526.314	-4.8166	76.1045	-59.5476	41.798	-255.514	289.357	-155.349	114.304	18.034	-21.2014	-6.05722	3.8241	225.964	-109.176	189.403	10.1042	64.0352	-171.963	-29.4547	-64.7886	-67.5177	118.132	-283.273	-109.832	-180.772
21_53	-1100.26	639.048	306.698	-533.154	-318.094	360.962	-468.637	482.708	-244.19	-171.177	-146.715	-584.003	-190.511	568.126	-418.943	297.261	128.642	-338.056	230.524	192.806	-99.8516	-34.7247	153.082	-165.366	-362.35	-2.09323	-67.7368	-60.5093	43.7837	191.833	-166.262	251.629	13.8045	-265.318	-176.978	-4.47953	88.3539	19.5757	129.791	16.3193	249.507	-180.391	18.5401	-78.4671	-110.736	-3.42304	-5.7713	88.6121	14.6158
21_54	-1154.68	141.333	108.202	-21.0742	262.881	87.5996	-619.326	868.773	131.667	80.1856	-86.692	-105.056	78.7268	-732.278	19.6419	168.859	314.248	19.6567	423.287	502.03	-58.4887	-72.3488	153.726	-230.486	-196.2	-146.408	-55.4914	151.368	89.2693	221.605	-235.537	253.865	-30.5469	-258.569	-216.682	-48.3566	82.5517	115.885	32.3866	8.18475	160.162	-116.276	75.5109	37.354	-161.974	-28.9629	-133.858	44.9731	-11.4825
21_55	-1117.65	583.197	511.869	-237.574	-108.824	162.98	-165.118	290.142	-201.098	-94.2134	-140.996	227.88	54.679	-67.5251	-271.776	112.744	-15.5854	-277.187	490.199	252.159	-100.979	-236.794	123.087	-476.635	-462.86	-23.0722	-202.476	61.504	-21.3937	135.988	-158.808	-87.4996	-173.757	-36.6812	118.542	-69.9282	-291.239	-79.294	-286.001	33.2631	-63.3423	-107.395	-138.775	-8.64257	-351.639	-102.843	-80.9288	208.57	-43.2859
21_56	-1153.32	564.732	428.678	-199.342	65.3453	151.097	-63.8798	318.938	-181.075	-226.068	42.3661	312.556	-23.5828	-69.1609	-41.9228	131.763	-84.5913	-192.536	408.298	94.268	-203.704	-167.018	179.894	-484.52	-320.999	-113.126	-225.504	-200.553	-16.1459	-67.7674	-400.75	285.801	-99.213	-271.478	130.938	159.782	270.349	69.0252	150.43	-66.1176	48.62	-118.959	221.02	67.9193	43.036	70.0448	277.551	3.42578	61.8771
22_52	-1250.05	139.891	210.831	57.8663	269.904	134.567	-14.7881	327.22	-9.45474	-197.997	157.228	368.486	-69.4308	176.014	233.333	-67.8512	-85.5068	-276.818	213.985	-4.28118	2.97395	-402.843	-261.722	-40.4018	359.904	59.6494	100.041	-40.4614	-323.56	-170.75	144.447	-43.8086	-8.63226	220.313	-94.962	-4.48039	125.804	65.211	226.615	327.332	-157.701	-72.2235	-20.3752	-212.141	-47.3144	-117.273	-131.575	-153.996	-320.097
22_53	-1224.12	676.274	183.462	-528.141	26.0073	231.064	-238.248	492.251	-61.0001	-81.9721	-58.9074	-406.818	-375.927	799.967	-66.673	217.817	-61.5321	-154.094	-121.269	25.4916	119.873	102.264	-69.0271	320.229	0.101891	-24.7439	88.5324	-146.835	-28.1533	-265.384	134.067	93.9496	-12.8147	-18.931	-264.742	-12.265	-15.5481	196.124	166.732	331.295	32.2146	-79.8936	27.5857	-228.011	-92.4253	-236.167	146.443	43.2457	-124.242
22_54	-1278.06	176.491	-14.2117	-15.4906	609.047	-44.0361	-386.869	879.567	318.68	169.178	1.7259	70.759	-103.521	-501.82	376.974	88.1781	124.322	204.76	70.1267	333.2	164.126	62.9395	-68.5207	257.593	167.466	-165.786	102.617	66.8257	19.4199	-237.532	64.5258	95.392	-59.6056	-14.1133	-304.912	-58.0528	-19.8526	291.034	68.9565	323.939	-60.4916	-18.5466	84.9525	-109.608	-143.646	-263.1	19.9102	0.615417	-149.407
22_55	-1237.12	619.049	388.842	-232.348	236.741	27.9032	70.3511	296.853	-17.2721	-4.21957	-55.4292	408.724	-127.835	164.486	79.2854	29.9841	-205.508	-94.335	136.055	83.9168	120.638	-101.38	-96.6541	13.2254	-98.1783	-42.6704	-44.7119	-23.338	-92.496	-323.726	141.132	-243.687	-202.561	211.111	29.8866	-78.8098	-392.744	97.787	-250.559	348.494	-282.928	-4.90609	-131.422	-156.56	-329.404	-336.632	72.7871	162.909	-180.575
22_56	-1268.75	601.488	303.705	-194.426	410.149	14.1275	170.381	322.665	3.37964	-135.565	129.05	490.872	-204.425	161.601	309.341	49.0472	-272.715	-10.2625	55.9099	-76.1662	17.0819	-30.5752	-39.8568	4.75719	44.4324	-132.289	-69.0508	-280.675	-87.6237	-525.624	-99.0076	129.181	-125.687	-24.7091	43.1167	150.34	168.529	244.078	185.486	248.118	-170.86	-16.789	227.4	-79.1172	65.1067	-164.126	429.048	-41.3742	-76.1309
22_57	-1291.06	108.789	224.771	-15.9796	256.101	46.6037	247.574	375.476	7.50288	52.9658	12.2355	204.854	-0.379801	203.866	333.305	-70.937	-253.203	-8.65823	8.79043	-43.0195	182.33	-11.5682	-35.8627	152.889	104.852	108.758	152.665	-196.893	-9.46768	-287.545	160.531	-12.5396	-51.3796	66.7409	-210.937	163.254	64.9365	17.1757	137.784	513.309	-39.2699	28.5031	120.504	-178.903	-404.975	-409.481	-96.6927	9.31348	29.3336
23_53	-1238.65	191.298	37.424	-246.818	26.2779	438.63	-459.086	624.64	-43.7451	-312.28	-68.6951	-238.791	-147.257	642.399	-691.31	66.4642	177.283	-43.2632	-629.061	-510.42	59.2756	227.817	192.06	113.782	-12.789	221.222	-13.706	174.539	24.2174	121.022	-30.9631	14.3596	200.118	-137.439	-1.15328	2.83896	29.0751	12.9068	-42.4607	-20.7192	107.471	-20.8881	15.6046	-138.058	-7.68424	116.443	81.7847	33.3267	23.0238
23_54	-1283.13	-322.253	-174.196	268.784	604.06	156.495	-603.852	990.792	338.81	-63.4561	-8.29251	223.504	133.996	-647.978	-251.688	-63.6017	362.816	306.342	-436.53	-210.383	107.327	189.779	199.267	56.5518	150.3	78.8908	-4.52698	386.61	66.5786	149.433	-99.6969	15.2378	161.19	-127.19	-39.7326	-47.2003	30.1003	107.495	-137.572	-25.0315	13.7197	38.374	64.173	-22.1557	-57.9273	87.3497	-43.8446	-7.67086	0.545644
23_55	-1252.84	135.062	241.773	46.7269	239.465	239.463	-153.515	432.873	1.27568	-237.236	-65.2056	574.329	100.67	9.46901	-552.623	-119.821	31.5671	13.0864	-376.318	-458.885	62.199	26.8509	166.385	-190.211	-110.644	203.086	-145.965	300.989	-39.7398	62.6399	-24.1441	-323.402	11.7673	90.2448	292.968	-63.1682	-346.851	-84.4321	-461.151	-1.07333	-208.6	53.3473	-146.87	-69.3829	-246.383	15.94	8.37793	153.29	-32.8943
23_56	-1284.48	118.227	157.012	83.0904	412.988	225.805	-53.3037	457.073	20.0189	-367.411	118.789	655.51	24.2053	7.21191	-322.025	-101.515	-37.0878	97.0725	-455.06	-615.957	-40.3999	97.5836	222.275	-197.737	33.1727	111.822	-167.874	40.2343	-34.2127	-140.832	-264.862	50.9927	87.6577	-144.737	304.187	165.335	213.753	64.4144	-21.8966	-98.9284	-96.4449	40.981	212.005	7.35958	147.685	187.187	364.204	-51.0091	72.2649
23_57	-1296.34	-389.566	63.7122	268.257	256.892	249.169	23.8582	500.388	29.9436	-177.157	5.27473	361.985	233.2	43.9405	-297.85	-220.62	-12.9977	98.7345	-507.187	-587.172	125.434	121.053	234.009	-45.6537	90.8729	352.259	46.8824	129.719	34.9494	98.7477	-3.437	-91.2621	168.501	-47.4583	51.0642	173.957	112.892	-163.807	-69.1185	162.702	36.0943	83.2299	99.7157	-92.5507	-317.1	-56.0479	-158.922	0.537347	176.519
23_58	-1265.88	103.487	232.69	0.11171	213.407	288.183	131.602	462.66	-45.4382	-294.25	-23.1205	326.393	-7.66386	53.1103	-223.516	-79.9542	-56.3226	255.98	-492.635	-638.009	-33.7138	76.9575	-34.8246	112.758	-92.8859	327.055	-194.461	398.307	-73.8256	77.2566	-268.359	-9.79954	31.002	236.655	-55.0881	87.754	170.474	253.988	-150.287	-221.432	69.5142	-3.78852	-102.659	76.2419	-26.0668	109.897	-338.104	-252.621	-21.7238
24_54	-1106.38	-348.368	-193.463	440.919	238	72.0481	-325.636	875.197	106.777	282.553	-93.1863	-125.234	-178.011	-840.52	39.2293	-33.2807	-133.218	-44.631	-235.578	637.139	119.484	173.967	-15.3012	244.188	-122.455	-88.5738	172.697	145.443	46.9026	-104.989	169.007	139.738	-112.85	0.269589	17.9108	-165.948	25.7698	-121.388	168.102	-248.242	203.065	7.42426	-23.0544	-5.86696	15.5607	88.2552	1.74265	58.9814	39.856
24_55	-1077.87	109.009	223.432	219.136	-130.032	152.51	132.374	305.531	-233.224	108.665	-150.082	223.495	-212.162	-172.833	-256.872	-89.3346	-468.492	-341.501	-167.255	392.071	73.294	6.93243	-51.2223	-3.07555	-387.061	34.3938	30.7745	54.5699	-60.2058	-192.942	245.707	-199.925	-264.012	219.67	352.023	-183.756	-353.435	-313.564	-155.845	-223.785	-20.4556	22.1449	-235.7	-52.7142	-173.72	15.1212	54.3822	221.713	6.58192
24_56	-1111.87	90.9724	141.227	255.239	43.6977	139.143	232.382	333.617	-212.487	-22.6394	33.5585	307.163	-289.103	-173.782	-27.713	-68.9523	-536.372	-258.174	-245.559	232.256	-30.3068	78.3668	5.69074	-10.3692	-244.655	-55.9492	6.03188	-206.484	-53.8023	-397.226	2.96193	174.181	-189.365	-14.5619	365.473	47.1592	211.439	-166.144	282.762	-322.992	93.0453	9.79041	127.815	25.2717	223.765	188.019	412.587	15.8698	113.356
24_57	-1120.66	-415.309	47.0611	439.456	-116.353	162.277	304.749	372.435	-203.867	170.417	-82.9376	9.01873	-76.2805	-139.009	-6.53931	-188.255	-511.697	-256.645	-297.092	262.356	138.494	99.4776	19.1825	140.879	-184.57	184.693	221.331	-115.622	15.1221	-154.48	263.652	31.781	-106.711	81.4526	110.341	56.136	109.504	-390.766	237.79	-60.1845	224.7	53.1055	13.2252	-75.1646	-242.488	-57.3749	-113.309	68.2643	217.059
24_58	-1088.12	77.2563	215.789	172.039	-156.31	196.708	412.43	332.668	-276.814	52.0719	-109.626	-25.5691	-314.559	-127.858	68.5541	-49.5723	-555.454	-99.151	-281.919	209.953	-21.0231	59.0361	-249.263	298.15	-366.686	158.847	-16.3965	151.916	-93.0029	-176.506	-0.249074	114.999	-244.118	364.619	4.40115	-34.7442	166.512	24.877	154.381	-446.167	256.621	-34.7835	-189.122	93.8914	51.0217	107.669	-291.473	-187.334	17.9053
24_59	-1160.27	-570.549	-39.5881	317.655	170.669	99.6993	1005.74	439.359	-152.156	529.845	-204.186	-536.982	-190.248	-51.4535	-198.749	-321.04	-270.232	-319.873	-300.319	390.249	25.3328	-45.6732	246.551	-217.323	-18.2965	10.8687	135.356	32.5382	-130.008	-79.592	146.429	88.6395	-74.4969	96.8883	298.733	-65.7275	-0.539476	-46.2991	55.8831	-201.924	42.6377	15.4716	43.421	-102.132	68.0164	98.6432	17.8684	-4.98639	3.09999
25_55	-1233.41	134.948	329.672	63.8499	-36.9168	41.9156	61.9683	38.0801	173.636	83.4948	-255.731	203.134	51.4719	-36.3417	-359.716	186.597	-629.528	-82.7551	338.952	-75.6504	285.224	-40.2833	-276.745	-8.47115	-53.9933	-305.157	-343.001	205.536	158.051	257.562	13.3514	-347.858	122.387	-79.0548	77.4845	-179.105	-384.374	-119.451	-226.718	81.6302	-188.43	5.89379	-173.47	69.005	-111.588	-209.168	81.4541	151.313	-8.3791
25_56	-1268.31	117.775	246.902	102.43	137.464	28.7528	162.462	66.2772	194.49	-48.4178	-71.573	288.131	-26.4943	-38.3508	-129.304	205.826	-699.574	2.37212	259.256	-236.039	181.161	29.5088	-221.404	-17.1276	89.047	-395.885	-366.053	-54.7514	162.517	52.8215	-227.057	25.6891	198.653	-313.879	91.5745	50.9469	178.136	27.2109	211.527	-17.5665	-76.775	-5.64201	188.875	145.563	283.554	-36.3005	441.246	-54.2714	96.808
25_57	-1278.6	-393.061	153.42	287.269	-20.4155	53.5223	241.091	109.813	201.691	140.201	-185.797	-13.5507	187.622	-3.39118	-103.435	82.6965	-677.573	0.585546	207.283	-204.444	348.594	51.6809	-208.225	133.72	147.167	-150.832	-146.079	36.3866	236.253	293.403	33.66	-117.85	278.278	-219.528	-165.507	59.9551	78.2366	-202.335	164.932	244.35	54.5144	34.8097	74.6947	46.0413	-184.559	-281.978	-88.2586	0.132005	201.501
25_58	-1241.88	103.375	320.075	17.7623	-64.3416	87.8075	345.182	68.1551	125.697	25.7019	-213.755	-45.9127	-55.1832	7.91386	-31.971	224.651	-720.548	158.417	221.99	-254.779	188.413	8.88379	-474.113	293.043	-34.0688	-179.369	-388.593	302.091	126.046	270.367	-229.45	-34.9478	141.781	68.0221	-269.483	-26.6799	132.636	217.602	82.4051	-137.911	88.3135	-49.6106	-127.999	211.537	109.419	-116.471	-262.772	-253.53	2.52448
25_59	-1316.49	-547.624	66.3679	165.477	265.028	-8.91965	938.362	176.095	249.291	498.134	-305.614	-556.511	71.9309	81.5324	-294.944	-51.5619	-434.166	-64.667	199.148	-72.7484	233.44	-95.747	20.7372	-224.275	308.819	-320.388	-231.093	181.338	88.7255	362.127	-82.887	-60.9029	306.074	-200.192	27.0989	-62.1843	-32.405	141.251	-16.579	102.167	-124.98	-1.25254	105.742	18.2588	124.652	-123.79	41.4111	-72.2324	-10.7793
25_60	-1223.32	-302.746	100.273	259.126	-35.4167	123.568	86.3052	-66.8472	310.431	32.5236	-96.4992	10.4198	225.289	-77.0319	-111.227	323.401	-446.409	170.56	301.367	-221.809	234.979	134.479	-295.065	102.529	101.156	-455.241	-339.698	-46.9965	184.827	345.993	47.358	-105.973	324.302	-151.713	-126.7	89.9972	-170.858	-113.158	200.479	-176.355	119.008	35.8012	-214.956	-59.7747	-24.2902	108.879	163.959	134.111	-127.779
26_56	-1313.06	102.584	189.351	52.1833	324.965	33.8586	190.444	172.072	122.755	-248.112	207.669	372.067	102.328	137.436	146.917	114.484	-108.013	173.329	56.083	-245.235	-67.6654	198.706	0.77118	-211.53	-114.096	-199.715	24.0812	-482.046	32.7024	-227.56	-76.0663	263.01	-268.429	-277.693	293.286	-84.4549	166.597	-21.5448	234.627	74.8149	-100.688	-113.614	124.931	183.465	276.569	246.287	175.625	111.018	10.5224
26_57	-1322.65	-405.084	95.1497	235.563	167.726	56.6515	264.568	212.355	130.868	-55.5106	93.7305	75.5581	313.431	173.458	169.019	-5.93127	-85.6284	172.675	3.56314	-216.568	99.9771	219.074	13.8	-59.1031	-54.5439	40.7074	238.319	-390.171	102.793	15.0928	185.887	119.843	-185.966	-178.133	36.9584	-75.346	63.4718	-246.433	189.826	336.336	33.1536	-70.7732	10.1642	84.303	-191.576	0.0157161	-351.71	164.457	115.348
26_58	-1291.42	87.3015	263.652	-31.2348	125.777	94.0116	375.572	174.858	54.6526	-173.67	65.0454	40.3828	71.4674	183.731	244.651	133.83	-129.427	330.135	19.2773	-264.739	-59.7851	178.836	-256.131	101.628	-238.698	15.9525	-0.241395	-125.856	-4.24098	-9.65931	-79.4602	201.622	-324.424	105.877	-69.3514	-163.211	120.887	170.982	105.486	-46.6411	65.2838	-157.511	-193.315	252.07	101.205	166.79	-531.512	-89.9924	-83.7994
26_59	-1362.75	-560.497	8.23171	113.916	455.25	-5.97974	966.607	279.714	179.238	304.975	-30.7088	-470.648	196.071	258.284	-24.2849	-138.721	153.342	106.408	-1.42217	-83.8321	-12.4403	70.6412	241.318	-415.72	110.062	-131.406	151.404	-241.671	-43.1611	86.8233	67.3692	175.916	-153.082	-161.712	225.942	-196.112	-46.1168	96.2611	8.54778	193.404	-147.635	-108.96	41.054	55.8672	120.005	154.388	-219.487	89.0864	-97.29
26_60	-1266.97	-317.927	42.2126	208.386	152.697	128.942	114.435	39.3061	239.207	-167.682	183.718	94.5388	355.079	98.7481	165.845	231.349	146.533	342.442	97.3825	-231.556	-14.9926	304.152	-72.155	-92.2663	-102.774	-258.327	51.6811	-476.524	55.1924	65.0024	199.208	132.358	-144.852	-114.654	75.7058	-46.7665	-183.086	-162.669	224.415	-83.4718	95.5301	-71.9803	-279.674	-21.0107	-32.5249	393.163	-103.447	300.379	-214.263
26_31	-1333.57	-341.011	142.815	248.907	122.327	66.5208	237.181	-16.7018	200.794	-268.546	145.54	9.31862	211.299	301.463	193.123	148.563	196.788	322.242	136.375	127.369	-230.86	336.846	-36.9701	92.3649	-1.25772	186.202	-0.358982	72.9581	71.8014	-5.48648	-71.4893	68.8534	-242.249	-129.224	234.399	-350.348	114.361	-362.658	189.275	276.737	-188.86	-184.3	-23.4933	400.842	-41.2511	131.697	-58.4874	179.511	51.5074
27_57	-1100.06	-449.033	141.212	414.468	-158.749	239.147	336.554	307.006	-300.389	177.235	-11.7827	126.98	244.104	-63.9389	44.5052	-75.2567	336.109	-249.846	170.504	-180.635	-27.2807	121.932	-54.2555	333.445	-227.552	118.53	-37.8798	-268.664	149.67	108.093	308.24	-204.474	39.1852	84.4314	-126.291	294.174	183.775	-92.5311	-2.93174	348.301	151.967	113.427	139.017	-19.7086	-126.559	-191.407	-43.1915	95.7826	136.858
27_58	-1067.58	44.343	310.447	146.253	-199.126	273.505	444.509	266.909	-373.134	61.2042	-38.8549	93.866	4.8694	-51.3191	119.319	65.2397	293.674	-91.9221	188.022	-232.344	-186.271	82.5742	-322.705	492.671	-407.637	93.1623	-278.876	-0.473815	39.8815	84.8091	44.6186	-121.263	-97.9718	367.809	-233.766	205.373	240.109	325.511	-86.5576	-38.9417	184.587	25.1412	-64.0383	151.254	167.942	-26.0811	-220.058	-161.056	-62.8341
27_59	-1139.43	-603.475	54.4315	293.16	129.252	175.604	1037.04	372.864	-250.833	537.011	-133.871	-420.988	127.969	22.2652	-148.111	-208.102	573.976	-313.432	164.06	-49.0921	-139.224	-25.1251	174.182	-27.9347	-60.3405	-55.8154	-123.227	-119.425	3.28178	180.496	189.158	-144.764	72.1247	99.1461	64.0998	170.885	72.7374	249.888	-183.347	201.985	-30.3033	73.6118	169.873	-47.1763	185.381	-34.2279	88.9853	20.2193	-77.7052
27_60	-1045.95	-362.187	89.2967	386.91	-173.598	309.625	184.704	131.454	-188.825	67.2104	79.5555	147.099	286.843	-138.573	38.9898	163.273	573.399	-79.3029	267.431	-194.796	-140.921	206.051	-140.685	302.313	-276.022	-183.077	-229.476	-352.984	99.5771	160.707	323.017	-192.808	82.7358	149.556	-89.4943	323.977	-64.0545	-7.81252	31.5728	-76.1409	215.606	111.342	-150.286	-122.971	32.9327	201.66	210.193	229.963	-193.986
27_31	-1111.13	-383.472	187.348	427.86	-205.519	248.811	307.034	75.1982	-227.84	-35.6321	44.8399	58.5509	144.189	65.3414	69.7577	79.8387	618.957	-93.8954	303.847	162.139	-358.007	243.451	-106.228	480.596	-172.896	261.771	-276.868	196.311	116.687	89.2384	51.2313	-249.203	-17.9367	129.564	71.1158	13.8006	231.996	-210.744	-0.811228	284.277	-72.9004	-5.13263	105.555	301.806	21.9121	-58.0328	248.382	111.432	72.0121
27_32	-1028.1	125.235	295.468	95.801	-556.397	612.964	233.765	72.9773	-415.108	263.414	-135.167	225.178	38.9746	-246.705	40.8846	-76.123	705.218	-10.606	303.633	-193.516	174.161	-207.013	-81.7214	395.252	-191.076	-66.5853	-90.4231	-107.999	34.7585	2.84363	180.498	-87.4229	88.6691	16.5769	51.587	161.944	65.5033	-93.0516	-79.1694	74.7	70.6225	100.955	236.59	-188.29	186.888	-28.7962	59.4109	-37.2821	195.302
28_58	-1265.3	138.774	324.584	-62.3714	-78.6124	49.3206	305.25	88.3521	24.8201	30.1029	-18.3651	-37.6305	-29.7496	133.443	141.189	58.5198	-45.8453	335.14	72.9025	-203.647	-105.618	72.4298	-267.066	172.988	-267.575	177.847	-131.048	237.596	-219.848	-0.764245	-284.321	245.306	-276.194	377.924	-363.731	-133.555	-57.3388	296.046	128.419	-500.579	-184.515	-22.2425	-68.4075	-104.538	34.8806	-146.344	-176.642	-162.01	-67.1098
28_59	-1339.43	-512.932	71.104	86.1544	251.565	-48.3716	900.089	196.456	147.082	502.663	-113.72	-552.375	97.2927	206.356	-123.991	-217.239	237.245	108.539	50.0864	-21.0029	-58.1372	-33.6403	230.271	-347.088	80.5259	32.6446	23.2502	116.897	-251.104	96.093	-135.35	217.091	-106.503	104.184	-63.0548	-167.407	-221.061	219.296	28.4199	-256.236	-396.54	25.2295	167.825	-295.253	51.5113	-153.583	130.353	19.7642	-80.6827
28_60	-1244.19	-267.506	102.524	178.795	-50.7163	84.0922	42.8517	-48.3804	209.958	35.9068	101.935	17.7864	252.629	48.0875	62.0673	156.079	232.674	347.095	152.327	-170.078	-60.7004	199.099	-83.4529	-21.2278	-132.521	-97.9041	-81.4741	-114.811	-161.625	74.9335	-5.21779	175.61	-94.7897	158.709	-218.69	-16.6018	-364.861	-36.7399	247.73	-541.733	-155.755	64.0116	-154.034	-380.02	-100.926	79.6554	252.993	229.015	-198.767
28_31	-1309.43	-292.968	203.216	220.755	-81.1606	22.9686	170.623	-99.8861	169.868	-71.1375	64.0426	-71.2739	112.742	250.446	92.5111	68.9628	281.262	326.212	190.858	191.165	-278.503	233.615	-48.0177	162.6	-32.6593	351.408	-127.69	431.503	-138.204	4.27396	-274.512	112.127	-195.558	136.622	-56.7773	-320.456	-61.3851	-242.809	210.929	-172.524	-439.684	-52.1526	102.002	50.6711	-109.752	-178.469	290.858	109.731	68.3767
28_32	-1225.96	219.806	313.429	-107.937	-442.43	394.34	94.5587	-103.807	-25.9243	234.719	-114.021	96.0035	4.22836	-65.0191	63.9286	-80.8357	372.941	410.683	196.813	-169.867	256.144	-219.824	-23.6768	73.5722	-51.8197	18.8346	56.8193	128.638	-224.505	-83.0173	-148.861	279.37	-85.9122	21.8572	-81.0467	-175.978	-230.19	-122.077	134.613	-383.936	-296.241	54.8947	233.565	-445.158	53.6991	-149.982	99.8859	-40.3797	191.128
28_33	-1426.06	-242.287	-227.785	59.8196	-84.4834	184.755	-205.469	-230.548	910.715	662.992	448.09	40.4679	-240.48	144.685	-126.761	-241.572	128.423	-3.33019	131.393	-202.242	-221.577	39.3833	-215.885	-146.486	-374.127	208.958	39.4632	82.4566	-147.922	-39.7888	-129.65	117.17	-180.036	119.727	-225.919	-61.9278	-110.696	18.7516	115.236	-220.871	-196.807	15.8921	-15.5808	-180.471	24.989	-208.275	136.85	79.9611	-43.1751
29_59	-1315.21	-85.9206	65.4796	-176.396	496.225	56.3566	989.534	301.88	95.0254	365.029	-54.855	-530.429	-222.564	328.736	258.742	-206.051	91.1323	40.0709	36.0362	144.536	-99.1055	-246.254	417.331	-348.492	351.967	-50.2587	-4.70675	135.139	115.199	-127.445	11.6586	-165.337	290.104	-83.1478	49.1623	222.457	-54.9959	43.4309	-240.23	-209.47	55.3786	-102.837	130.684	14.743	-89.419	130.378	-76.8319	-33.9478	-112.947
29_60	-1221.31	156.928	99.617	-84.6895	193.53	192.924	136.962	60.1274	154.312	-105.041	161.287	32.3822	-70.3962	167.611	452.214	166.659	81.9297	277.476	135.593	-2.62032	-103.099	-17.6828	105.063	-22.9121	138.248	-178.026	-106.275	-92.4589	211.798	-149.896	143.559	-213.016	305.253	-36.3562	-108.771	378.33	-193.059	-216.846	-24.4817	-495.21	302.978	-72.6633	-190.91	-62.1936	-245.623	368.179	39.941	176.354	-230.243
29_31	-1286.17	132.475	198.492	-41.251	164.1	126.767	262.422	4.78593	114.395	-209.34	124.038	-51.3885	-208.653	371.91	477.305	82.4851	133.01	258.377	174.277	355.045	-317.563	21.9289	137.455	162.436	237.464	266.164	-154.363	450.117	226.954	-220.12	-126.36	-268.207	200.218	-50.9389	53.8784	67.5999	105.774	-417.777	-57.706	-126.617	14.0338	-182.441	65.8258	361.033	-251.276	105.252	82.4175	55.6598	36.6128
29_32	-1194.61	626.462	296.151	-360.282	-194.916	490.836	184.962	-2.34172	-76.3905	92.0744	-51.9354	104.662	-303.674	50.062	451.935	-73.1908	225.681	332.963	175.934	-8.66835	217.134	-428.646	168.839	73.553	214.873	-58.1507	28.645	149.866	141.958	-303.562	1.08266	-106.746	314.277	-166.905	31.1496	212.3	-55.9097	-299.916	-131.633	-332.788	155.941	-80.3805	191.805	-129.785	-89.418	133.203	-109.137	-89.6981	156.803
29_33	-1404.81	181.029	-233.091	-201.477	156.757	290.693	-111.65	-123.529	858.527	526.038	509.473	54.7444	-556.269	265.348	257.607	-231.527	-20.4097	-68.9927	118.691	-39.6583	-262.66	-170.722	-30.3382	-149.004	-107.623	128.713	15.9948	104.365	215.922	-260.454	14.4271	-259.964	209.996	-68.2894	-117.728	324.552	55.0275	-156.582	-150.354	-179.325	249.853	-116.147	-51.8599	126.539	-116.456	70.4374	-69.9805	27.4379	-75.9311
29_34	-1153.89	106.097	151.991	-3.09996	-72.2686	226.45	201.574	87.9528	-222.446	-170.958	233.305	9.71668	-454.471	-21.9427	552.597	182.938	-174.804	103.754	-162.478	3.95527	-513.04	-289.674	409.331	-72.9514	138.697	67.1061	138.182	58.8978	170.378	-23.772	55.8925	-254.483	420.186	-154.748	-270.232	102.943	-221.635	27.0565	-25.7674	-222.766	77.1568	-95.8522	-83.7281	205.59	-33.7829	-3.46525	-26.9198	130.004	-88.2822
30_60	-1141.91	604.75	126.856	-129.044	-100.056	370.465	349.928	-342.944	347.378	-269.556	674.158	-141.686	529.943	-385.382	-26.4471	572.242	11.5457	-166.208	-143.765	51.342	223.493	267.298	122.16	71.8073	120.386	-143.779	-157.957	-188.555	-61.7563	61.2162	146.252	72.5387	13.1595	70.1655	57.5161	97.4603	-115.043	67.1869	13.1392	-157.616	181.781	93.0867	-138.905	-260.879	-166.832	227.659	25.7341	89.6117	-170.253
30_31	-1211.81	577.524	228.006	-84.66	-133.697	310.4	477.427	-393.392	304.878	-376.661	635.337	-231.285	388.503	-179.597	7.6957	483.821	61.7066	-180.976	-103.834	410.294	2.64225	303.556	154.652	255.383	217.053	305.999	-204.139	361.281	-40.1556	-9.26094	-126.321	12.4485	-90.4465	49.5001	218.357	-207.233	186.626	-140.352	-19.7999	207.301	-107.101	-21.8407	119.284	168.12	-175.154	-32.9351	66.1966	-27.8086	95.6621
30_32	-1120.21	1079.03	330.093	-407.713	-489.133	671.495	397.171	-399.737	112.964	-68.66	454.821	-66.3466	287.112	-494.996	-21.9265	326.22	153.359	-102.58	-98.3931	48.6512	539.787	-149.293	184.134	167.263	199.094	-24.6091	-19.2047	56.0178	-126.525	-97.5097	2.91308	175.103	24.0576	-63.7092	195.351	-62.584	19.7652	-20.2633	-96.3415	-3.66451	35.6055	81.8191	247.869	-325.753	-10.1101	-4.67591	-122.181	-177.067	218.451
30_33	-1325.74	626.088	-199.537	-243.544	-137.054	466	100.134	-517.765	1038.03	359.492	1006.39	-116.75	33.3188	-281.666	-210.851	164.818	-90.9447	-504.842	-156.888	12.6638	58.7811	106.052	-15.7107	-57.2611	-128.398	161.419	-35.197	10.9196	-50.7712	-53.1774	17.0933	20.0077	-73.135	33.0554	42.2042	53.6181	133.3	119.408	-112.446	150.226	130.462	43.5699	2.66157	-64.5298	-38.2035	-65.6917	-85.5676	-57.6818	-16.4601
30_34	-1078.07	549.73	181.508	-47.194	-365.954	405.953	418.299	-309.636	-31.2997	-337.404	746.412	-170.67	143.141	-575.054	81.6652	583.59	-248.865	-336.915	-441.422	57.3432	-190.129	-8.93938	427.708	19.6763	119.13	106.264	90.6643	-31.4505	-99.1809	184.728	59.3908	28.9808	131.266	-53.3501	-109.73	-176.468	-143.367	306.595	12.64	110.855	-42.76	62.0494	-32.0863	14.1826	40.8169	-145.416	-45.4966	45.4391	-27.8254
30_35	-1050.99	1944.15	-988.126	683.433	-148.755	-137.357	380.078	-210.16	67.7021	-242.224	478.068	-285.287	356.951	-190.815	-288.148	417.23	-50.8226	-117.801	-39.6679	87.4349	286.081	49.1333	241.014	-28.7843	107.796	19.8728	-66.158	20.5085	-78.3084	-60.889	-42.1748	-67.7607	-157.101	114.294	-27.0552	34.8628	130.728	134.824	-70.8975	-7.96102	63.5735	10.6364	61.0824	-46.2051	-133.697	-0.68408	-99.5746	-38.2629	-22.6972
[truncated: 191 more columns]

## Sheet: Table S4
Table S4. QTNs for BN and BW in upland cotton GWAS with PCA
Trait.name	Marker	Chromosome	Position.(bp)	LOD	add	dom	variance	r2(%)	P-value	significance
BN-2018Wuhan	marker69680	1	66443166	21.4313	-7.1752	20.8371	24.805	1.6927	3.71e-22	SIG
BN-2018Wuhan	marker394183	3	107995439	10.0797	-5.4494	16.8905	23.0037	1.5698	8.33e-11	SIG
BN-2018Wuhan	indel41845	5	15626171	5.4707	0.815		30.6709	2.093	5.19e-07	SUG
BN-2018Wuhan	indel75283	7	42177603	3.3738	-0.836	-9.7467	13.6793	0.9335	0.000423	SUG
BN-2018Wuhan	marker970300	7	73669464	4.2515	6.3615	3.8224	18.2597	1.2461	5.61e-05	SUG
BN-2018Wuhan	marker1125447	8	45519129	26.4637	-16.5099	5.9554	18.7388	1.2788	3.45e-27	SIG
BN-2018Wuhan	marker1294001	8	100461673	30.3436	-5.4923		81.0791	5.5329	3.05e-32	SIG
BN-2018Wuhan	marker1422220	9	70696402	18.0727	6.0863	-30.6517	61.4581	4.194	8.47e-19	SIG
BN-2018Wuhan	marker1544160	10	86817587	48.2471	-27.2832		62.8555	4.2893	3.03e-50	SIG
BN-2018Wuhan	marker1669681	11	71561447	23.792	-9.0113		25.413	1.7342	1.22e-25	SIG
BN-2018Wuhan	indel134615	11	99506515	33.9982	-12.1153		24.9159	1.7003	6.38e-36	SIG
BN-2018Wuhan	indel136573	11	118154073	11.2037	-5.2257	21.6328	29.4158	2.0074	6.26e-12	SIG
BN-2018Wuhan	marker1872122	12	97082951	67.5317	-31.4373		55.784	3.8068	1.33e-69	SIG
BN-2018Wuhan	marker1970281	13	62159506	57.6476	-27.3366		31.4479	2.146	1.1e-59	SIG
BN-2018Wuhan	marker2333958	16	24293290	18.414	-0.0742	-22.3028	55.2114	3.7677	3.86e-19	SIG
BN-2018Wuhan	marker2416915	18	6062598	3.4552	-1.3302	8.4853	11.893	0.8116	0.000351	SUG
BN-2018Wuhan	indel223158	20	21598894	9.8637	5.6466		20.7356	1.415	1.59e-11	SIG
BN-2018Wuhan	indel250877	22	42608190	11.753	2.3979	-14.2426	41.9818	2.8649	1.77e-12	SIG
BN-2018Wuhan	marker3145312	26	8739547	7.5916	3.2011	11.4151	37.3868	2.5513	2.56e-08	SUG
BN-2019Wuhan	marker57339	1	50260584	30.2554	-14.2978		9.0744	0.7778	3.74e-32	SIG
BN-2019Wuhan	marker97315	1	94602751	11.6653	7.7553	9.1939	47.8814	4.1039	2.16e-12	SIG
BN-2019Wuhan	marker223158	2	68448086	51.1185	-20.7562		25.5669	2.1913	3.96e-53	SIG
BN-2019Wuhan	marker238074	2	83867461	49.6275	-19.7568		18.4665	1.5827	1.24e-51	SIG
BN-2019Wuhan	marker420479	4	8470427	5.4806	-1.2736	-7.5769	14.1863	1.2159	3.31e-06	SUG
BN-2019Wuhan	indel34650	4	25789024	13.2616	-4.6852	11.0043	21.6436	1.8551	5.48e-14	SIG
BN-2019Wuhan	marker528591	5	31450691	7.2541	-2.421	8.2955	15.1623	1.2995	5.57e-08	SUG
BN-2019Wuhan	marker555041	5	49238218	51.9324	-20.6142	11.2792	30.6114	2.6237	1.17e-52	SIG
BN-2019Wuhan	marker816218	6	100376205	50.2298	-20.05	9.6687	25.1583	2.1563	5.92e-51	SIG
BN-2019Wuhan	marker1002310	7	94124044	7.0379	-2.0599		14.7598	1.265	1.25e-08	SIG
BN-2019Wuhan	marker1027351	8	10153104	27.0911	-6.9635	19.0596	17.4598	1.4965	8.13e-28	SIG
BN-2019Wuhan	indel101352	8	118649440	6.7042	-5.8149	-5.8769	23.8333	2.0427	1.98e-07	SUG
BN-2019Wuhan	marker1437243	10	1963262	8.7411	1.0597	9.7632	18.4501	1.5813	1.82e-09	SIG
BN-2019Wuhan	indel160260	13	95286563	22.493	-0.5841	18.1608	51.9517	4.4527	3.22e-23	SIG
BN-2019Wuhan	indel163177	14	604512	19.0301	-8.7494	-12.4563	69.307	5.9402	9.35e-20	SIG
BN-2019Wuhan	marker2107578	14	15378670	4.8725	0.2406	-6.8156	10.4735	0.8977	1.34e-05	SUG
BN-2019Wuhan	marker2116598	14	27813161	21.167	-8.5617		2.8135	0.2411	5.46e-23	SIG
BN-2019Wuhan	marker2325486	16	12322013	43.0535	-10.4995	24.4405	25.4329	2.1798	8.87e-44	SIG
BN-2019Wuhan	marker2629779	20	24172542	29.9806	-10.7046		3.3904	0.2906	7.07e-32	SIG
BN-2019Wuhan	marker2913571	22	47634244	7.8521	-4.0462	-7.94	28.9383	2.4803	1.41e-08	SIG
BN-2019Wuhan	marker2992169	23	67173789	25.6353	-4.5261		29.0204	2.4873	1.69e-27	SIG
BN-2019Wuhan	marker2996338	24	1319665	3.1454	-0.042	-6.761	8.6578	0.7421	0.000716	SUG
BN-2019Wuhan	marker3065096	25	3792696	8.3486	-0.8773	-9.2432	19.9348	1.7086	4.48e-09	SIG
BN-2019Wuhan	marker3071570	25	6042174	4.6467	-1.7976	-7.1	12.5311	1.074	2.26e-05	SUG
BN-2019Ezhou	marker352732	3	74610054	55.3836	-28.2404		38.5623	3.8032	2.07e-57	SIG
BN-2019Ezhou	marker407481	4	3135993	16.0721	3.6112	-16.9419	22.41	2.2102	8.48e-17	SIG
BN-2019Ezhou	marker455344	4	47496184	55.0589	-28.0587		40.5713	4.0014	4.38e-57	SIG
BN-2019Ezhou	marker613251	5	99910417	7.1278	-1.7428		25.5686	2.5217	1.01e-08	SIG
BN-2019Ezhou	marker685178	6	32017535	51.5355	-23.5296		8.7429	0.8623	1.51e-53	SIG
BN-2019Ezhou	indel111543	10	2442776	7.5476	0.465	-11.5086	28.7976	2.8402	2.84e-08	SUG
BN-2019Ezhou	marker1570084	10	108481769	10.8058	1.5217	-14.2557	40.9582	4.0395	1.57e-11	SIG
BN-2019Ezhou	marker1587476	10	113858404	10.0878	-2.5743	14.5656	34.8933	3.4414	8.18e-11	SIG
BN-2019Ezhou	marker1744070	11	111541370	9.1093	4.6334	-12.1044	22.8414	2.2527	7.78e-10	SIG
BN-2019Ezhou	indel142520	12	60604331	9.2124	-1.0064	-16.9071	37.2652	3.6753	6.14e-10	SIG
BN-2019Ezhou	marker1860648	12	90911426	5.6767	0.1679	-9.5806	20.7664	2.0481	2.11e-06	SUG
BN-2019Ezhou	indel154312	13	62810264	8.715	1.6479		49.9639	4.9277	2.37e-10	SIG
BN-2019Ezhou	marker1984313	13	66621903	46.2344	-15.6644		27.2097	2.6836	3.19e-48	SIG
BN-2019Ezhou	marker2122193	14	30939052	24.2526	-14.8771	5.0779	16.5823	1.6354	5.6e-25	SIG
BN-2019Ezhou	marker2237135	15	11336422	4.7658	-0.8816	-9.551	18.1533	1.7904	1.72e-05	SUG
BN-2019Ezhou	marker2353341	16	49604587	10.173	-3.2364	21.0878	36.7811	3.6276	6.72e-11	SIG
BN-2019Ezhou	indel230682	21	2859075	12.6534	-1.0714	15.015	47.2989	4.6649	2.22e-13	SIG
BN-2019Ezhou	marker3088614	25	26547247	53.8582	-24.4242		9.9629	0.9826	7.03e-56	SIG
BN-2019Ezhou	indel279482	26	17099025	5.9519	2.2911	9.7771	18.1389	1.789	1.12e-06	SUG
BN-BLUP	marker17545	1	12307505	15.8272	-6.2797	-1.4836	11.05	3.0234	1.49e-16	SIG
BN-BLUP	marker249757	2	97020461	53.0457	-7.1526		16.1097	4.4079	4.6e-55	SIG
BN-BLUP	marker265042	2	104422075	5.6411	-1.7734		3.6052	0.9864	3.45e-07	SUG
BN-BLUP	indel22840	3	10192233	5.9815	0.8364	-4.7992	5.0834	1.3909	1.04e-06	SUG
BN-BLUP	marker442747	4	31912730	69.1728	-12.468	19.4912	8.3838	2.2939	6.76e-70	SIG
BN-BLUP	marker495823	5	3479903	63.1008	-12.4078		0.6812	0.1864	3.72e-65	SIG
BN-BLUP	marker572975	5	66773268	116.2581	-26.3325		39.2098	10.7284	1.92e-118	SIG
BN-BLUP	marker980152	7	85173785	78.1064	-17.092	16.3478	12.9344	3.5391	7.88e-79	SIG
BN-BLUP	marker1588088	10	114046319	6.3504	-3.2992	-5.0843	8.85	2.4215	4.46e-07	SUG
BN-BLUP	marker1699738	11	85970274	53.868	-9.0163		7.9056	2.1631	6.87e-56	SIG
BN-BLUP	indel134615	11	99506515	64.4375	-9.9602		11.8964	3.255	1.69e-66	SIG
BN-BLUP	marker1745452	11	112456979	9.5615	-1.7923	7.5726	5.5925	1.5302	2.75e-10	SIG
BN-BLUP	marker1792504	12	25850245	90.8206	-19.2353		9.4667	2.5903	5.93e-93	SIG
BN-BLUP	indel152975	13	55863747	18.809	-4.5728	10.8378	5.3797	1.472	1.55e-19	SIG
BN-BLUP	marker2122193	14	30939052	73.6603	-15.611	13.7209	8.0677	2.2075	2.2e-74	SIG
BN-BLUP	marker2826192	22	160978	52.4855	-8.5547		7.4805	2.0468	1.68e-54	SIG
BN-BLUP	marker2831676	22	2920952	6.7905	-2.5232	-4.5355	9.755	2.6691	1.62e-07	SUG
BN-BLUP	marker2930023	23	7790410	29.6041	-5.5959	13.7113	12.5577	3.436	2.49e-30	SIG
BN-BLUP	marker3048668	24	64053058	11.6315	-1.7934	7.5241	8.9048	2.4365	2.34e-12	SIG
BN-BLUP	indel270245	25	5862992	11.6416	-1.5274	-7.1533	13.5394	3.7046	2.28e-12	SIG
BW-2018Wuhan	marker58267	1	51838708	34.2143	-0.1273		0.0025	2.1778	3.87e-36	SIG
BW-2018Wuhan	marker88371	1	89171709	39.8516	-0.1403	0.3044	0.0034	2.9546	1.41e-40	SIG
BW-2018Wuhan	marker120652	1	102108581	31.0085	-0.1155	0.2397	0.0036	3.0693	9.83e-32	SIG
BW-2018Wuhan	marker214608	2	59171784	34.2951	-0.1326		0.0017	1.4924	3.21e-36	SIG
BW-2018Wuhan	marker355287	3	77414085	52.7656	-0.2512		0.0009	0.7776	8.78e-55	SIG
BW-2018Wuhan	marker710801	6	55224343	44.5661	-0.1814		0.0015	1.2549	1.51e-46	SIG
BW-2018Wuhan	marker847393	6	107085119	60.8664	-0.2776	0.1835	0.0022	1.9134	1.37e-61	SIG
BW-2018Wuhan	marker1220938	8	69801297	5.9986	-0.0178	0.1104	0.0018	1.5442	1e-06	SUG
BW-2018Wuhan	marker1310551	8	112762205	16.4896	-0.1209	0.0424	0.0009	0.7593	3.24e-17	SIG
BW-2018Wuhan	marker1407913	9	58011464	50.058	-0.1608		0.0034	2.9056	4.6e-52	SIG
BW-2018Wuhan	marker1652730	11	60164929	30.4311	-0.126		0.002	1.7281	2.49e-32	SIG
BW-2018Wuhan	marker1681189	11	78361192	22.994	-0.0955	0.2054	0.0019	1.6482	1.02e-23	SIG
BW-2018Wuhan	marker1722288	11	95599767	11.1267	-0.0174	0.196	0.0039	3.3523	7.48e-12	SIG
BW-2018Wuhan	marker1730507	11	100477107	47.7497	-0.1633		0.0033	2.8656	9.57e-50	SIG
BW-2018Wuhan	indel167174	14	26352452	5.0676	-0.0252		0.0032	2.7205	1.36e-06	SUG
BW-2018Wuhan	marker2314373	15	69799277	46.4937	-0.2115	0.2512	0.0016	1.3866	3.22e-47	SIG
BW-2018Wuhan	marker2406793	17	53657926	65.3865	-0.3144	0.1172	0.0077	6.6607	4.13e-66	SIG
BW-2018Wuhan	marker2451966	18	41649611	49.586	-0.2413		0.0011	0.9257	1.37e-51	SIG
BW-2018Wuhan	marker2960809	23	39527059	46.7561	-0.2337		0.0013	1.1061	9.53e-49	SIG
BW-2019Wuhan	marker48061	1	41601925	73.4464	-0.3321	0.134	0.0066	5.1662	3.6e-74	SIG
BW-2019Wuhan	marker64357	1	59426716	69.3985	-0.2759	0.3643	0.004	3.1482	4.02e-70	SIG
BW-2019Wuhan	indel62483	6	86130727	72.5696	-0.3247	0.2106	0.0044	3.4605	2.71e-73	SIG
BW-2019Wuhan	marker930566	7	31153562	15.7186	0.1051	-0.1019	0.0035	2.7011	1.91e-16	SIG
BW-2019Wuhan	marker1012256	8	2666096	11.3579	0.0473	0.1665	0.0072	5.6458	4.39e-12	SIG
BW-2019Wuhan	marker1409728	9	59140615	64.5787	-0.2646		0.0004	0.3372	1.22e-66	SIG
BW-2019Wuhan	marker1552318	10	98869078	11.5207	-0.0002	-0.1568	0.0031	2.4209	3.02e-12	SIG
BW-2019Wuhan	marker1750474	11	116511879	70.8632	-0.338		0.0046	3.5874	6.07e-73	SIG
BW-2019Wuhan	marker2166989	14	47248244	60.18	-0.264		0.0007	0.5677	3.17e-62	SIG
BW-2019Wuhan	indel177095	15	3391317	6.85	-0.0604	-0.1004	0.0024	1.9041	1.41e-07	SUG
BW-2019Wuhan	marker2316765	16	2167463	9.2316	0.0313	0.2146	0.0061	4.7582	5.87e-10	SIG
BW-2019Wuhan	marker2413091	18	1730157	6.7378	0.0038	0.1065	0.0025	1.9274	1.83e-07	SUG
BW-2019Wuhan	indel199808	18	9568253	15.4973	-0.0573	0.2221	0.004	3.1412	3.19e-16	SIG
BW-2019Wuhan	marker2492310	19	5287914	71.1933	-0.3038		0.0012	0.9074	2.83e-73	SIG
BW-2019Wuhan	marker2549938	19	40173214	74.6337	-0.3243	0.2137	0.0029	2.2958	2.34e-75	SIG
BW-2019Wuhan	marker2786735	21	38205423	60.0095	-0.2416		0.0006	0.4519	4.7e-62	SIG
BW-2019Wuhan	marker2804858	21	51949701	57.3138	-0.2295		0.0005	0.3615	2.39e-59	SIG
BW-2019Wuhan	marker2909757	22	44096488	4.2785	0.0278	0.0922	0.0025	1.9464	5.27e-05	SUG
BW-2019Wuhan	marker2987918	23	65098740	3.6002	-0.0398	0.0628	0.0004	0.3007	0.000251	SUG
BW-2019Wuhan	marker3047071	24	63604014	65.3003	-0.2628		0.0017	1.3237	2.31e-67	SIG
BW-2019Ezhou	marker199403	2	43310178	64.625	-0.456	0.3766	0.0078	3.0757	2.38e-65	SIG
BW-2019Ezhou	marker396614	3	110029350	6.0439	-0.0649	-0.1377	0.0081	3.212	9.04e-07	SUG
BW-2019Ezhou	marker598230	5	91850527	46.1855	-0.4119		0.0103	4.0771	3.57e-48	SIG
BW-2019Ezhou	indel71404	7	9022998	8.3396	0.0329	0.2028	0.0103	4.083	4.58e-09	SIG
BW-2019Ezhou	marker1121458	8	44894837	39.8702	-0.2088	0.4748	0.0081	3.2074	1.35e-40	SIG
BW-2019Ezhou	marker1136514	8	49426016	69.5774	-0.4903	0.2549	0.0125	4.9269	2.66e-70	SIG
BW-2019Ezhou	marker1557297	10	101111792	48.9854	-0.2877		0.0028	1.1187	5.49e-51	SIG
BW-2019Ezhou	marker1574688	10	110323850	50.5944	-0.2511		0.0068	2.6969	1.33e-52	SIG
BW-2019Ezhou	indel139714	12	11446332	40.0206	-0.2629		0.0078	3.0673	5.59e-42	SIG
BW-2019Ezhou	indel146957	12	100867119	11.9523	0.0434	0.231	0.0148	5.8582	1.12e-12	SIG
BW-2019Ezhou	indel178939	15	7612663	7.0438	-0.0634	0.1426	0.0061	2.3998	9.05e-08	SUG
BW-2019Ezhou	marker2266800	15	38471726	8.5868	-0.1136	-0.1308	0.007	2.7751	2.59e-09	SIG
BW-2019Ezhou	indel185985	15	62370426	15.3786	-0.0903	0.3016	0.0064	2.5339	4.19e-16	SIG
BW-2019Ezhou	marker2417550	18	6622688	12.2406	-0.0565	0.2801	0.0096	3.7783	5.75e-13	SIG
BW-2019Ezhou	marker2451967	18	41649647	63.7016	-0.4667		0.008	3.1566	9.28e-66	SIG
BW-2019Ezhou	marker2478100	18	61069169	6.6425	-0.0485	-0.1553	0.0072	2.8532	2.28e-07	SUG
BW-2019Ezhou	marker2807496	21	55797037	15.1018	-0.12		0.0062	2.4356	7.47e-17	SIG
BW-2019Ezhou	marker2989717	23	65881338	73.6074	-0.535		0.0171	6.7722	1.07e-75	SIG
BW-2019Ezhou	marker2997128	24	2810467	15.4116	0.0687	0.2588	0.0212	8.3806	3.88e-16	SIG
BW-2019Ezhou	marker3076356	25	10022488	3.8857	0.0142		0.0051	2.0242	2.34e-05	SUG
BW-BLUP	marker130423	1	103967843	5.4049	-0.065		0.0116	1.166	6.07e-07	SUG
BW-BLUP	marker513553	5	21428883	23.112	0.2872		0.0182	1.8221	5.93e-25	SIG
BW-BLUP	indel70306	6	123985599	27.8098	0.2768	0.3719	0.0273	2.7297	1.55e-28	SIG
BW-BLUP	marker961319	7	64480517	4.9039	-0.0594	-0.1795	0.0105	1.0491	1.25e-05	SUG
BW-BLUP	marker964361	7	67782124	34.6494	-0.3499		0.0401	4.0143	1.41e-36	SIG
BW-BLUP	marker1131878	8	48287879	7.6926	0.0757		0.0158	1.5776	2.65e-09	SIG
BW-BLUP	marker1230953	8	71851106	15.2212	0.053	0.3609	0.0273	2.7355	6.02e-16	SIG
BW-BLUP	indel112665	10	17911583	8.8914	-0.033	0.2367	0.0114	1.1368	1.29e-09	SIG
BW-BLUP	marker1521710	10	72464121	21.995	0.316		0.0286	2.8615	7.96e-24	SIG
BW-BLUP	marker1528225	10	76958467	6.3189	0.0553	0.3029	0.0137	1.3705	4.8e-07	SUG
BW-BLUP	marker1529914	10	78610683	36.6322	0.3766		0.033	3.306	1.43e-38	SIG
BW-BLUP	indel146245	12	96531755	7.1901	0.0196	-0.2165	0.0099	0.9959	6.46e-08	SUG
BW-BLUP	marker2032522	13	82138511	10.6575	-0.0121	0.3343	0.0168	1.6804	2.2e-11	SIG
BW-BLUP	marker2257624	15	26002001	11.8953	-0.1786		0.0228	2.2785	1.35e-13	SIG
BW-BLUP	marker2321406	16	5092232	8.2884	0.1175		0.0185	1.8511	6.49e-10	SIG
BW-BLUP	marker2445270	18	31986274	7.7693	0.0051	0.2625	0.0128	1.2848	1.7e-08	SUG
BW-BLUP	indel211827	19	27830176	12.6986	0.0089	0.3505	0.0233	2.3346	2e-13	SIG
BW-BLUP	marker2654549	20	37022928	25.4348	0.3573		0.0305	3.0527	2.69e-27	SIG
BW-BLUP	indel252358	22	51375236	9.1084	-0.1062	0.226	0.0063	0.6267	7.8e-10	SIG
BW-BLUP	marker3069572	25	5393412	5.6202	-0.0457	0.1962	0.0064	0.6375	2.4e-06	SUG

## Sheet: Table S5
Table S5. Trait related genes around QTNs for BN and BW in upland cotton GWAS with PCA
Trait.name	Marker	Chromosome	Position.(bp)	Gene	LOD	add	dom	variance	r2(%)	P-value	significance
BN-2019Ezhou	indel230682	21	2859075	GhLYI-D08	12.6534	-1.0714	15.015	47.2989	4.6649	2.22e-13	SIG
BN-2019Ezhou	indel279482	26	17099025	GhSEP2	5.9519	2.2911	9.7771	18.1389	1.789	1.12e-06	SUG
BW-2019Ezhou	indel71404	7	9022998	GhMADS22_A	8.3396	0.0329	0.2028	0.0103	4.083	4.58e-09	SIG
BW-2019Ezhou	marker3076356	25	10022488	GhCOL1-D	3.8857	0.0142		0.0051	2.0242	2.34e-05	SUG

## Sheet: Table S6
Table S6. Names and origins of 60 parents
Male parents			Female parents
Code	Name	Origin	Code	Name	Origin
1	ZD2040	中国湖北	31	陆/涩	中国湖北
		Hubei, China		Lu/se	Hubei, China
2	新抗1	中国湖北	32	M0518	中国湖北
	Xinkang 1	Hubei, China			Hubei, China
3	X1808	美国	33	苏棉12号	中国江苏
		USA		Sumian 12	Jiangsu, China
4	D5F	中国湖北	34	JA532	中国新疆
		Hubei, China			Xinjiang, China
5	鲁棉研28	中国山东	35	鄂荆92	中国湖北
	Lumianyan28	Shandong, China		Ejing 92	Hubei, China
6	鄂棉9号	中国湖北	36	SJB006-2	中国湖北
	Emian 9	Hubei, China			Hubei, China
7	德州早熟	中国山东	37	陆/异	中国湖北
	Dezhouzaoshu	Shandong, China		Lu/yi	Hubei, China
8	宜棉3号	中国湖北	38	D5M	中国湖北
	Yimian 3	Hubei, China			Hubei, China
9	美G-82	美国	39	冀丰197	中国河北
	Mei G-82	USA		Jifeng 197	Hebei, China
10	KB02父本	中国湖北	40	苏优6108	中国江苏
	KB02 male parent	Hubei, China		Suyou 6108	Jiangsu, China
11	中棉所45	中国河南	41	TM-1	美国
	CCRI 45	Henan, China			USA
12	中棉所12	中国河南	42	新陆中20	中国新疆
	CCRI 12	Henan, China		Xinluzhong 20	Xinjiang, China
13	新陆早15	中国新疆	43	奥棉618	中国北京
	Xinluzao 15	Xinjiang, China		Aomian 618	Beijing, China
14	U37-8	中国湖北	44	1027母本	中国湖北
		Hubei, China		1027 female parent	Hubei, China
15	美棉1	美国	45	JA542	中国湖北
	US 1	USA			Hubei, China
16	DYM1	中国湖北	46	S6043	中国湖北
		Hubei, China			Hubei, China
17	鄂抗棉13	中国湖北	47	鲁棉1号	中国山东
	Ekangmian 13	Hubei, China		Lumian 1	Shandong, China
18	鲁棉3号	中国山东	48	8933	中国湖北
	Lumian 3	Shandong, China			Hubei, China
19	中棉所36	中国河南	49	SD2	非洲
	CCRI 36	Henan, China			Africa
20	A1735	中国江苏	50	E48M	中国湖北
		Jiangsu, China			Hubei, China
21	美棉2	美国	51	新陆中33	中国新疆
	US 2	USA		Xinluzhong 33	Xinjiang, China
22	荆317	中国湖北	52	MBC31776	中国河南
	Jing 317	Hubei, China			Henan, China
23	苏研65017	中国江苏	53	洞庭1号	中国湖南
	Suyan 65017	Jiangsu, China		Dongting 1	Hunan, China
24	新陆中10号 Xinluzhong 10	中国新疆	54	M110989	中国河南
		Xinjiang, China			Henan, China
25	SJB226	中国江苏	55	古巴棉	古巴
		Jiangsu, China		Cuba cotton	Cuba
26	泗阳493	中国江苏	56	荆3372	中国湖北
	Siyang 493	Jiangsu, China		Jing 3372	Hubei, China
27	SD1	非洲	57	鲁棉研29	中国山东
		Africa		Lumianyan 29	Shandong, China
28	F0518	中国湖北	58	JA501	中国湖北
		Hubei, China			Hubei, China
29	华惠15	中国湖北	59	岱字棉15	美国
	Huahui 15	Hubei, China		Deltapine-15	USA
30	泗抗1号	中国江苏	60	鲁棉398	中国山东
	Sikang 1	Jiangsu, China		Lumian 398	Shandong, China
